# Supplementary material for: A knowledge synthesis of culturally- and spiritually-sensitive end-of-life care: findings from a scoping review
Source: BMC Geriatr. 2016 May 18;16:107. doi: 10.1186/s12877-016-0282-6 (PMC4872365; doi:10.1186/s12877-016-0282-6)
Supplement: Additional file 1: — A body of data consisting of key features, characteristics and summaries of all included studies. The file is entitled, “CS_EoL_Data_Charting_Form_12Jan2015_FINAL”. (XLS 605 kb) [file 12877_2016_282_MOESM1_ESM.xls]

## Sheet: Peer-reviewd Journals
Author(s)	Year	Title	Journal	Study Aim	Location (Place & Density)	Ethnic Group	Targeted Population (e.g. patients, providers, carers, students, policy-makers)	Type of Paper (e.g. intervention, primary research, secondary analysis, epidemiology, commentary, discussion or theoretical)	Barriers to End-of-life Care	Enablers for End-of-life Care	Targeted Audience	Type of Intervention (e.g. individual, familial, community, societal, structural)	Intervention details	Methodology	Considered Religion or Spirituality (provide details) Many researchers, especially in the West, accept that there is a differentiation to be made between religion and spirituality but the two aspects are linked in that, for some, religion becomes the outward expression of an inner spirituality. In this context, the concept of spirituality has a broader meaning than religion and encompasses philos…	Cultural-sensitivity to Non-dominant Canadian Groups	Main Findings	Additional information related to the overall scoping question
Artsanthia et al.	2011	Exploring the Palliative Care Needs of People Living in Thailand With End-Stage Renal Disease A Pilot Study	Journal of Hospice & Palliative Nursing	Aims to explore the palliative care needs for Thai people living with end-stage renal disease (ESRD)	Thailand	Thai People	(i) 30 participants with ESRD, (ii) 39 family members, (iii) 4 community leaders (iv) 4 healthcare providers	Pilot study that was undertaken as a needs assessment	uncertainty in illness constructs whicn include: (i) tremendous suffering: This theme reflected suffering at physical, emotional, and spiritual levels (ii) economic consequences: Many were forced to retire early. The economic consequences also affected their selfimage as a provider of the family in many cases, as well as their ability to secure economic necessities they have previously been accus…	(i) The study participants recognized the need for professional caregivers and family members to work together so that families and those living with ESRD can learn about the process of dying and how to best provide EOL care. (ii) Need for community support for renal patients including coordination of existing resources and additional resources from both governmental and nongovernmental sources. …	(i) Health care providers in hospice and palliative care (includes nurses)	N/A	N/A	Mixed-Methods: interviews; focus groups; survey including (Edmonton Symptom Assessment Scale, Revised Version (ESAS-r))	Considered the following religions: Buddhist (96%), Islam (3%), Christianity (1%); study mentioned spirituality but has not explored it specifically	(i) Focused on end-of-life care needs for Thai people with ESRD (ii) Considered diverse religious beliefs and practices mainly from beliefs of Buddhism, the important things that help people accept reality are the Four Noble Truths from Buddha: (i) The first truth is that suffering is common to all. It asserts that the nature of life is always transitory (iii) The second noble truth relates to th…	Preliminary data from this pilot study suggest that persons with ESRD and their families experience great suffering from physical symptoms as well as emotional, spiritual, and economic stress. In addition, their concerns include a current lack of community services and uncertainty of the future. To achieve high-quality palliative care, state-ofthe-art symptom management and family and community s…
Author(s)	Year	Title	Journal	Study Aim	Location (Place & Density)	Ethnic Group	Targeted Population (e.g. patients, providers, carers, students, policy-makers)	Type of Paper (e.g. intervention, primary research, secondary analysis, epidemiology, commentary, discussion or theoretical)	Barriers to End-of-life Care	Enablers for End-of-life Care	Targeted Audience	Type of Intervention (e.g. individual, familial, community, societal, structural)	Intervention details	Methodology	Considered Religion or Spirituality (provide details) Many researchers, especially in the West, accept that there is a differentiation to be made between religion and spirituality but the two aspects are linked in that, for some, religion becomes the outward expression of an inner spirituality. In this context, the concept of spirituality has a broader meaning than religion and encompasses philos…	Cultural-sensitivity to Non-dominant Canadiay Groups	Main Findings	Additional information related to the overall scoping question
Balboni et al	2013	Provision of Spiritual Support to Patients With Advanced Cancer by Religious Communities and Associations With Medical Care at the End of Life	JAMA Intern Med	To determine whether spiritual support from religious communities influences terminally ill patients’ medical care and quality of life (QoL) near death.	USA mutli-site	American people	343 Advanced Cancer patients	Primary research	High level of spiritual support from religious groups High reliance on religious coping	Higher religious support from medical staff	Medical staff in palliative care	NA	NA	Multisite cohort study of 343 patients with advanced cancer enrolled from September 2002 through August 2008 and followed up (median duration, 116 days) until death. Base-line interviews assessed support of patients’ spiritual needs by religious communities. End-of-life medical care in the final week included the following:hospice, aggressive EoL measures (care in an intensive care unit [ICU], re…	Multivariable regression analyses were performed on EoL care outcomes in relation to religious community spiritual support, controlling for confounding variables, and were repeated among high religious coping and racial/ethnic minority patients. Specific spiritual and religious issues are not discussed.	Not considered	Patients reporting high spiritual support from religious communities (43%) were less likely to receive hospice, more likely to receive aggressive EoL measures, and more likely to die in an ICU. Risks of receiving aggressive EoL interventions and ICU deaths were greater among high religious coping and racial/ ethnic minority patients). Among patients well-supported by religious communities, receiv…	Terminally ill patients who are well supported by religious communities access hospice care less and aggressive medical interventions more near death. Spiritual care and EoL discussions by the medical team may reduce aggressive treatment, highlighting spiritual care as a key component of EoL medical care guidelines.
Author(s)	Year	Title	Journal	Study Aim	Location (Place & Density)	Ethnic Group	Targeted Population (e.g. patients, providers, carers, students, policy-makers)	Type of Paper (e.g. intervention, primary research, secondary analysis, epidemiology, commentary, discussion or theoretical)	Barriers to End-of-life Care	Enablers for End-of-life Care	Targeted Audience	Type of Intervention (e.g. individual, familial, community, societal, structural)	Intervention details	Methodology	Considered Religion or Spirituality (provide details)	Cultural-sensitivity to Non-dominant Canadiay Groups	Main Findings	Additional information related to the overall scoping question
Ball et al	2010	The Impact of Country and Culture on End-of-Life Care for Injured Patients: Results From an International Survey	The Journal of TRAUMA® Injury, Infection, and Critical Care	To better understand end-of-life processes after major injury by comparing clinician viewpoints from various countries and cultures.	United States (49%), Canada (19%), South Africa (11%), Europe (England, Sweden, Germany, Holland, Czech Republic, Greece - 9%), Asia (Japan, China, India, and Thailand - 8%), and Australasia	American, Canadian, South African, European, Asian, Australian/New Zealanders	413 clinicians	Primary research	Resource limitations in South Africa and Asia	Ethical consultation service available and used	Clinicians and 'intensivists' dealing with trauma patients	NA	NA	A clinician-based, 38-question international survey was used to characterize the impacts of medical, religious, social, and system factors on end-of-life care after trauma.	Not specifically considered Physician’s beliefs regarding endof-life care vary across country and geographic region as the result of a complex interaction between societal norms, religion, and technology	Not specifically considered	In America, the admitting surgeon guided most end-of-life decisions (51%), when compared with all other countries (0 –27%). The practice structure of American respondents also varied from other regions. Formal medical futility laws are rarely available (14 –38%). Ethical consultation services are often accessible (29 –98%), but rarely used (0 –29%), and typically unhelpful ( 30%). End-of-life dec…	Geographic differences in religion, practice composition, decision-maker viewpoint, and institutional resources resulted in significant variation in end-of-life care after injury. These disparities reflect competing concepts (patient autonomy, distributive justice, and religion).
Author(s)	Year	Title	Journal	Study Aim	Location (Place & Density)	Ethnic Group	Targeted Population (e.g. patients, providers, carers, students, policy-makers)	Type of Paper (e.g. intervention, primary research, secondary analysis, epidemiology, commentary, discussion or theoretical)	Barriers to End-of-life Care	Enablers for End-of-life Care	Targeted Audience	Type of Intervention (e.g. individual, familial, community, societal, structural)	Intervention details	Methodology	Considered Religion or Spirituality (provide details)	Cultural-sensitivity to Non-dominant Canadiay Groups	Main Findings	Additional information related to the overall scoping question
Blank	2011	End-of-Life Decision Making across Cultures	Cost and end-of-life care	Elusidate what works and fails to work in comparative studies within a wide variety of institutional and value contexts and illuminate the commonalities of problems and variables across countries. Given the complexity of end-of-life issues, only with a thorough knowledge of what occurs across many countries can we generate the evidence necessary to consider the full array of available options.	12 countries - USA, the UK, Netherlands, Brazil, China, Turkey, India, Kenya Germany, Thailand, Taiwan and Japan			Comparative analysis of existing book				NA	NA	Case Studies: To facilitate comparative data, contributors were asked where possible to address these questions and issues: 1. What are the estimated costs of dying, per person and aggregate? 2. What proportion of health care costs are expended in last three months of life? The last six months of life? 3. What proportion of population dies in intensive care units, hospital, hospice, home? 4. What…	Religious factors are particularly critical dimensions for death-related policies, and the single most important influence in some countries	Cultural factors and social values vary across countries and in some cases were found to be most crucial for end-of-life decision making. This study reiterated that, despite what much of the bioethics literature assumes, values dominant in the West such as individual rights, lifestyle choice, and the heavy dependence on medical fixes, are not universals but rather exceptions.Moreover,, given incr…	Systematic, accurate data on dying in their countries was not available. Only Japan, Taiwan, the U.K., and the U.S. systematically collect data on the causes, costs, and numbers of deaths nationally. The economic wealth and cultural heritage of the country are important determinants of where people die. A key social factor is the strength of the extended family structure and the duty of family me…	In light of demographic patterns, progressively scarce health care resources, and an expanding array of life-saving technologies, decisions at the end of life are becoming problematic matters of public and, thus, scholarly concern in most countries. Issues at the end of life are central not only to bioethics but also raise important ancillary policy dimensions The analysis here demonstrates that …
Author(s)	Year	Title	Journal	Study Aim	Location (Place & Density)	Ethnic Group	Targeted Population (e.g. patients, providers, carers, students, policy-makers)	Type of Paper (e.g. intervention, primary research, secondary analysis, epidemiology, commentary, discussion or theoretical)	Barriers to End-of-life Care	Enablers for End-of-life Care	Targeted Audience	Type of Intervention (e.g. individual, familial, community, societal, structural)	Intervention details	Methodology	Considered Religion or Spirituality (provide details)	Cultural-sensitivity to Non-dominant Canadiay Groups	Main Findings	Additional information related to the overall scoping question
Bloomer et al	2013	Ensuring cultural sensitivity for Muslim patients In the Australian ICU: Considerations for care	Australian Critical Care	Aims to describe the Islamic faith in terms of Islamic teachings, beliefs and com- mon practices, considering how this impacts upon the perception of illness, the family unit and how it functions, decision-making and care preferences, particularly at the end of life in the intensive care unit	Australia	Muslim	Healthcare	discussion paper	It Is neithe rpossible nor practical for every intensive care clinician to hve an intimate understanding of Islam and Muslim practices, and cultural variations amongst Muslims will mean that not all beliefs or practices will be applicable to all Muslims. .	Being open and flexible in the way that care is provided and respectiful of the needs of Muslim patients andtheir families is essential to providing culturally sensitive care	Healthcare	NA	NA	NA	Islamis religious practices. For Muslims, religious faith is core to coping with death. Death is a bridge to an eternal afterlife and a journey towards resurrection and meeting god.Provision of an appropriate religious or spiritual leader is necessary. This leader should be included in end-of-life discussions at the family's discretion, even if this means delaying some care tasks. Some prefer to …	With increasing cultural diversity there is a growing need for clinicians to ensure that holistic care is provided that is also culturally congruent, particularly for those from minority or marginalized ethnic backgrounds. They should promote care that's respectful of the values and beliefs of various culturess, be culturally inclusive, empowering and meaningful to various cultures; and should me…	In intensive care the patient is dependent onnurses attitudes, values and belief systems, particularly in relation to holistic care for diversel minority ethnic or cultural groups. This is influenced by the model of care and the curses personal philosophy of caring. Family centered care is based on respect and partnership amongst patients, families and clinicians. This is importantfor the Islamic…	ISLAM. All from new members have duties towards each other. Parents care forl and educate children and children are expected to look after that parents as they age. Mothers should be honoured. Life is sacred and an opportunity for spirituall refinement. Illness is a test of faithand a form of atonement the sins of the past. Bonus is seen as an opportunity doing hundreds of person spiritual connec…
Author(s)	Year	Title	Journal	Study Aim	Location (Place & Density)	Ethnic Group	Targeted Population (e.g. patients, providers, carers, students, policy-makers)	Type of Paper (e.g. intervention, primary research, secondary analysis, epidemiology, commentary, discussion or theoretical)	Barriers to End-of-life Care	Enablers for End-of-life Care	Targeted Audience	Type of Intervention (e.g. individual, familial, community, societal, structural)	Intervention details	Methodology	Considered Religion or Spirituality (provide details)	Cultural-sensitivity to Non-dominant Canadiay Groups	Main Findings	Additional information related to the overall scoping question
Braun et al	2010	The physician’s professional role in end-of-life decision-making: Voices of racially and ethnically diverse physicians	patient Education and Counseling	To describe values and beliefs guiding physicians end-of-life decision-making and explore the relationship between physicians race ethnicity and their decision-making.	USA	11Caucasion ,8 african-American, 7 Hispanic	Physicians, internists and sub specialists	Primary research	Unrealistic requests, time constraints in private settings, lack of support in country hospitals Getting patients to state preferences. This places a burden on families. African American physicians felt it was their duty to relieve burdon by making decisions. Physicians should support family decisions Being asked to 'do everything' possible for the patient when the definition of 'everything' is u…	Physicians should use professional virtues to tailor the EOL decision-making process in response to patients’ race/ethnicity, based on patients’ preferences. A protocol in place Getting patients to state preferences. This places a burden on families. African American physicians felt it was their duty to relieve burdon by making decisions. Physicians should support family decisions African-America…	Healthcare	Not applicable	NA	Focus groups	Some physicians in both Caucasian and Hispanic groups did not think their own faith or religious beliefs had any influence on their decision-making process. Caucasian doctors expressed concern about projecting their own values and, therefore, emphasized the need to stay ‘‘indifferent;’’ they thought their own religious beliefs were only of help in discussing EOL care if they were similar to the p…		Four themes appeared to transcend physicians’ race/ethnicity: (1) strong support for the physician’s role; (2) responding to ‘‘unreasonable’’ requests; (3) organizational factors; and (4) physician training and comfort with discussing EOL care. Five themes physicians seemed to manage differently based on race/ethnicity: (1) preventing and reducing the burden of surrogate decision-making; (2) resp…	Physicians in our multi-racial/ethnic sample emphasized their commitment to their professional role in EOL decision-making. Implicitly invoking the professional virtue of self-effacement, they were able to identify racially/ethnically common and diverse ethical challenges of EOL decisionmakin.g
Author(s)	Year	Title	Journal	Study Aim	Location (Place & Density)	Ethnic Group	Targeted Population (e.g. patients, providers, carers, students, policy-makers)	Type of Paper (e.g. intervention, primary research, secondary analysis, epidemiology, commentary, discussion or theoretical)	Barriers to End-of-life Care	Enablers for End-of-life Care	Targeted Audience	Type of Intervention (e.g. individual, familial, community, societal, structural)	Intervention details	Methodology	Considered Religion or Spirituality (provide details)	Cultural-sensitivity to Non-dominant Canadiay Groups	Main Findings	Additional information related to the overall scoping question
Brown et al	2013	THE INTERFACE BETWEEN SOUTH ASIAN CULTURE AND PALLIATIVE CARE FOR CHILDREN, YOUNG PEOPLE, AND FAMILIES—A DISCUSSION PAPER	Issues in Comprehensive Pediatric Nursing	To explore the interface between South Asian cultures and the experience of palliative care services of children, young peoples, and families	UK	South Asian	Children, young people and families	Discussion paper	Uptake of pediatric and young peoples’ palliative care by members of BME communities is often low in comparison to White British communities (House of Commons, 2004. Asian children were less likely than the general UK population to receive continuity of palliative care and also less likely to use a children’s hospice. Many parents with a child with complex needs live in fear of marginalization or…	Quality healthcare services is that provision is accessible to all users. In addition, care should be relevant to the health needs of the local population and provided in a manner that is socially and culturally acceptable Home based care Continuity of care delivered by expert and knowledgeable practitioners has been recognized as a hallmark of what families perceive as ‘‘good care’’ (Carter et a…	Palliative healthcare professionals	NA	NA	NA	Families may look to elders within their religious and social communities for guidance. Palliative care may be perceived by some BME families as ‘‘giving up hope’’ (Baggerly & Abugideiri, 2010). A child is a gift from God (Muslims). If a child or young person has a life-limiting or life-threatening illness, parents and the extended family may believe that they have failed in their duty to protect…	scant attention has been paid to the importance of cultural care in recent Government Reforms such as Every Child Matters (Department of Education and Science, 2003). Paucity of published research in the United Kingdom regarding palliative care for minority ethnic families with a life-threatened or life-limited child/young person. People represent multiple ethnic and cultural identities, possessi…	How families understand concepts such as health and disease arise from the complex interaction between personal experience and cultural lifestyle including language, family values, and faith. There isan urgent need to involve South Asian families in research in order to provide a robust evidence-base on which to develop service provision so that care is matched to the unique needs of individuals …	‘‘cultural safety.’’ and competence is an evolving process that depends on selfreflection, self-awareness and acceptance of differences (Brown, 2007). Many of the resources used for professional training aim to giv eparticipants a rudiment of knowledge about religious beliefs and practices and inevitably this is open to relying on stereotypes. There is a tendency for training to focus on specific…
Author(s)	Year	Title	Journal	Study Aim	Location (Place & Density)	Ethnic Group	Targeted Population (e.g. patients, providers, carers, students, policy-makers)	Type of Paper (e.g. intervention, primary research, secondary analysis, epidemiology, commentary, discussion or theoretical)	Barriers to End-of-life Care	Enablers for End-of-life Care	Targeted Audience	Type of Intervention (e.g. individual, familial, community, societal, structural)	Intervention details	Methodology	Considered Religion or Spirituality (provide details)	Cultural-sensitivity to Non-dominant Canadian Groups	Main Findings	Additional information related to the overall scoping question
Bullock	2006	Promoting Advance Directives among African Americans: A Faith-Based Model	JOURNAL OF PALLIATIVE MEDICINE	To determine what influences African Americans’ decisions to complete or not complete advance directives is unclear	USA	African Americans	102 Africa Americans 55y+ recruited from local churches and community-based agencies	Primary research		African Americans believed that a person could experience a good death when life-sustaining measures were used.	Palliative health care professionals	NA	NA	Focus groups were used to collect data on participants’ preferences for care, desire to make personal choices, values and attitudes, beliefs about death and dying, and advance directives. A standardized interview was used in the focus groups, 12 groups of 8 to 10 people each were convened over a 2-year period.	You can't plan for death because God is theonly one who can do that. I don’t know any black people who sit down and write out what they want to happen tothem if they are about to die. The Bible says, “If you speak it, as it is so, then it will be.” I don’t want to talk about death and dying.		Three fourths of the participants refused to complete advance directives. The following factors influenced the participants’ decisions about end-of-life care and completion of an advance directive: spirituality; view of suffering, death, and dying; social support networks; barriers to utilization; and mistrust of the health care system. There was a consensus that there was value in continuing on …
Author(s)	Year	Title	Journal	Study Aim	Location (Place & Density)	Ethnic Group	Targeted Population (e.g. patients, providers, carers, students, policy-makers)	Type of Paper (e.g. intervention, primary research, secondary analysis, epidemiology, commentary, discussion or theoretical)	Barriers to End-of-life Care	Enablers for End-of-life Care	Targeted Audience	Type of Intervention (e.g. individual, familial, community, societal, structural)	Intervention details	Methodology	Considered Religion or Spirituality (provide details)	Cultural-sensitivity to Non-dominant Canadian Groups	Main Findings	Additional information related to the overall scoping question
Bushnaq	2008	Palliative Care in Jordan: Culturally Sensitive Practice	JOURNAL OF PALLIATIVE MEDICINE	How do we apply what we learned in palliative care in harmony with our culture?	Jordan	Jordanian		Letter to the editor				NA	NA		Dying is God's wish and your destiny so easy for the family to accept a do-not-resuscitate concept.	Islamic. Family hope for miracle treatment elsewhere Don't tell patient they are dying to keep up morale Working in Arab and Muslim culture: • The family system is strong. Parents, spouses, and elder children are involved in making decisions. They need to be assured that we respect their opinion and input. • Traditional Muslims believe the patient must attend to some moral and religious obligatio…	This case illustrates that approaches developed in Europe and the United States can be integrated into traditional Arab culture. We think its clear that values and principles of palliative care are the same everywhere, but the way we apply it needs to be tailored to local culture and norms.
Author(s)	Year	Title	Journal	Study Aim	Location (Place & Density)	Ethnic Group	Targeted Population (e.g. patients, providers, carers, students, policy-makers)	Type of Paper (e.g. intervention, primary research, secondary analysis, epidemiology, commentary, discussion or theoretical)	Barriers to End-of-life Care	Enablers for End-of-life Care	Targeted Audience	Type of Intervention (e.g. individual, familial, community, societal, structural)	Intervention details	Methodology	Considered Religion or Spirituality (provide details)	Cultural-sensitivity to Non-dominant Canadian Groups	Main Findings	Additional information related to the overall scoping question
Chan et al	2005	The Experience of Dying for Chinese Nursing Home Residents: Cultural Considerations	JOURNAL OF GERONTOLOGICAL NURSING	To understand cultural considerations needed to provide better end of life care for chinese residents in nursing care	United States	Chinese	34 Chinese residents in 3 nursing homes	Primary research	Communication problems: Inability to Express Needs and Socialize. Unable to speak English to chat and explain condition, pain etc leading to frustration, agitation and upset Isolation. Chinese residents felt lonely and isolated because of their inability to communicate with others Relatives’ Concerns About Care. Because of the communication barriers, the Chinese families were often concerned abou…	improved communication is essential in providing high-quality care. The use of on-site professional interpreters Ngo-Metzger et al. (2003) suggested several facilities could combine resources to support community-sponsored interpreter banks. When possible, facilities should hire bilingual staff. The use of translation sheets or devices could also be helpful. Simple strategies like substituting ri…		NA	NA	Participant observation, event analysis, and in-depth interviews with residents and their families, nursing staff, and physicians The process of providing care was observed from the time residents were identified as terminally ill until their death Event analysis (here the process of dying), the detailed description and analysis of anevent, was the strategy used to obtain data on the care of term…	The Chinese way of always maintaining hope may be explained in part by their strong belief in external forces such as luck, fate, and chance, and valuing the Confucianist, Buddhist, and Taoist traditions (Leung, 1996). Belief in the importance of doing everything possible and the hope for recovery, even for those who are dying, strongly influences decisionmaking	Chinese people have been characterized as having family values that foster intense interdependent family ties, high filial expectations, and strong intergenerational cohesiveness (Bond, 1996; Chow, 1996). In Chinese culture, death is a taboo topic. It is expected that the family will make decisions on behalf of the patient, including disclosure of the diagnosis (Chan, Lam, Chun, Dai, & Leung, 199…	The most significant factors influencing the care Chinese residents received were communication barriers, dislike of Western food, and differing cultural beliefs and customs. These findings offer valuable information in helping to develop and implement interventions to improve the terminal care of Chinese elderly individuals in nursing homes
Author(s)	Year	Title	Journal	Study Aim	Location (Place & Density)	Ethnic Group	Targeted Population (e.g. patients, providers, carers, students, policy-makers)	Type of Paper (e.g. intervention, primary research, secondary analysis, epidemiology, commentary, discussion or theoretical)	Barriers to End-of-life Care	Enablers for End-of-life Care	Targeted Audience	Type of Intervention (e.g. individual, familial, community, societal, structural)	Intervention details	Methodology	Considered Religion or Spirituality (provide details)	Cultural-sensitivity to Non-dominant Canadian Groups	Main Findings	Additional information related to the overall scoping question
Cheng et al	2014	BRINGING PALLIATIVE CARE INTO GERIATRICS IN A CHINESE CULTURE SOCIETY—RESULTS OF A COLLABORATIVE MODEL BETWEEN PALLIATIVE MEDICINE AND GERIATRICS UNIT IN HONG KONG				Chinese	One hundred twenty-three elderly adults were recruited. The most frequent diagnoses were cancer (33.3%), heart failure (17.1%), and renal failure (16.3%).	Letter to the editor	There are various potential barriers to individuals dying at home in Hong Kong, including the crowded living environment, perceived threat to real estate value if death occurs at home, and social and cultural taboos	Follow-up with bereaved family caregivers is now viewed as an essential component of good palliative care	Hospice , hospital geratricians	NA	NA	Not detailed		In traditional Chinese culture, death was sensitive, and mentioning it was sacrilegious and to be avoided.1 It was believed to be disrespectful and ominous to tell someone that he or she was dying.2 The reply by Confucius to a question on the meaning of death “While you do not know life, how can you know about death,”	In the Hong Kong Chinese population, nearly all elderly persons who have terminal disease receive end-of-life care and die in a hospital setting ,In the current study, only 2.7% of participants died at home, confirming previous local findings that home death is difficult to achieve. Chinese individuals specifically objected to hospice services administered in the home with support from family car…
Author(s)	Year	Title	Journal	Study Aim	Location (Place & Density)	Ethnic Group	Targeted Population (e.g. patients, providers, carers, students, policy-makers)	Type of Paper (e.g. intervention, primary research, secondary analysis, epidemiology, commentary, discussion or theoretical)	Barriers to End-of-life Care	Enablers for End-of-life Care	Targeted Audience	Type of Intervention (e.g. individual, familial, community, societal, structural)	Intervention details	Methodology	Considered Religion or Spirituality (provide details)	Cultural-sensitivity to Non-dominant Canadian Groups	Main Findings	Additional information related to the overall scoping question
Cheraghi et al	2005	Spiritual aspects of end-of-life care for Muslim patients: experiences from Iran	International Journal of Palliative Nursing,	to describe the spiritual aspects of palliative care of Muslim patients based on experiences of end-oflife care in Iran.	Iran	Muslims			The eldest family members are regarded as a source of spiritual blessing, religious faith, wisdom and love. Accordingly, there IS a general feeling among most people that sending an elderly parent to an institution violates people's sense of sacred duty towards them. Older people often prefer to die in their home, with their family members in attendance.	Palliative care nurses need to be informed about religious aspects of people around the world as a part of palliative care. McGoldrick (1999) states that being non-judgmental and accepting of patients' thoughts and feelings, and giving them the opportunity to talk about their emotions openly, facilitates the process of adjustment to their changed health status and circumstances. This involves act…		NA	NA	Not described	Muslims, death is believed to be not only the cessation of a complex set of biochemical processes, but also a belief that the spirit continues to live and dying is a passage from this world to the resurrection. The spirit is believed to be eternal and does not perish with death. Reading of the Quran (the main religious text) can produce peace of mind in those who are near death. The spiritual dim…	Traditionally older people are respected, listened to and are treated accordingly. It is customary for all to stand up once they enter a room, the best seats are allocated to them and they are offered drinks and food before anyone else. Younger people are expected to be polite and restrain themselves and even avoid drinking alcohol or smoking cigarettes when older people are present. Mothers part…	The spiritual needs and preferences of patients may change over time and in response to their changing clinical situations. For palliative care nurses irrespective of faith, a key requirement is to be sensitive to patients' and families' needs. Nurses shoud be willing to ask if unsure about the correct procedure. People may express their spiritual needs in various ways and it is important not to …
Author(s)	Year	Title	Journal	Study Aim	Location (Place & Density)	Ethnic Group	Targeted Population (e.g. patients, providers, carers, students, policy-makers)	Type of Paper (e.g. intervention, primary research, secondary analysis, epidemiology, commentary, discussion or theoretical)	Barriers to End-of-life Care	Enablers for End-of-life Care	Targeted Audience	Type of Intervention (e.g. individual, familial, community, societal, structural)	Intervention details	Methodology	Considered Religion or Spirituality (provide details)	Cultural-sensitivity to Non-dominant Canadian Groups	Main Findings	Additional information related to the overall scoping question
Chettih	2012	Turning the Lens Inward: Cultural Competence and Providers’ Values in Health Care Decision Making	The Gerontologist	Although existing literature addresses providers ’ need to attend to patients ’ cultural values and beliefs on these issues, less attention has been paid to how the corresponding values and beliefs of providers color the care they deliver and their assessments of older adults ’ DM capacity.providers may not adequately consider the subtle and often unconscious impact of their own cultural fi lters…	United States	Non specified	General	Review	Health care providers understanding Cultural counter-ftransfernce Patient and family: Highly charged context of decision making and non-conscious application of values and attitudes	A provider ’ s commitment to understanding the beliefs, values , and attitudes embedded in her own worldview — and that of her organization and her society — and to honoring her patient ’ s worldview when the two diverge will promote culturally profi cient care and assessment .		NA	NA	NA			A social constructivist perspective and the clinical concept of cultural countertransference are proposed as aides in achieving awareness and improving care. The need to look beyond the individual practitioner’ s internal processes is echoed in Shah ’ s (2007) call to move beyond cultural competence — which seeks to make patients comfortable within a Western paradigm of treatment — to what he cal…
Author(s)	Year	Title	Journal	Study Aim	Location (Place & Density)	Ethnic Group	Targeted Population (e.g. patients, providers, carers, students, policy-makers)	Type of Paper (e.g. intervention, primary research, secondary analysis, epidemiology, commentary, discussion or theoretical)	Barriers to End-of-life Care	Enablers for End-of-life Care	Targeted Audience	Type of Intervention (e.g. individual, familial, community, societal, structural)	Intervention details	Methodology	Considered Religion or Spirituality (provide details)	Cultural-sensitivity to Non-dominant Canadian Groups	Main Findings	Additional information related to the overall scoping question
Davidson et al	2008	Gap Analysis of Cultural and Religious Needs of Hospitalized Patients	CRITICAL CARE NURSING QUARTERLY	Identify patient and family needs specifically related to an in-hospital birth or death. This study aimed to perform a gap analysis between identified needs and current hospital practice, services, and resources		Muslim, Baha’i, Catholic, Protestant, Jewish, Buddhist, Mormon, Jehovah’sWitness, Latino, Filipino, Chinese, African American		Review	Specific items not currently found in the hospital and advised by the participants included bibles or prayer books for more than just the Christian religion, bookcases for the chapel, inspirational texts, texts on grief and coping, and Spanish language bibles.	Practice issues such as respecting plain-clothed clergy, the impact of “rule-orientation” on family needs, and the universal need to call clergy early were identified	Hwalthcare providers	NA	NA	Twenty-two semistructured interviews were audiotaped, and 6 lectures and 2 panel discussions were videotaped. Transcriptions were distributed to the research team and manually coded for gaps between current practices versus stated needs. Group process was used to form consensus regarding findings	Gaps in available resources, such as religious requirements eg bible, prayer books, rugs, and compasses,were identified. Jehovah’s Witnesses gave testimony to their experiences with healthcare workers. They relayed how they felt badgered and accosted because of the issue of blood transfusion. Muslim participants also disclosed a death ritual that explains why some Muslims prefer to decrease sedat…	Knowledge gaps included many issues such as the Muslim preference for decreasing sedatives at end of life to be able to recite the sacred prayer while dying. availability of Kosher and Halaal food. Latino, Muslim, and Orthodox Jewish participants raised issues concerning modesty. A Mexican female stated, “Latino males will not like a male doctor taking care of women, prefers a woman to see the wo…	Gaps in available resources, such as prayer books, rugs, and compasses,were identified. Knowledge gaps included many issues such as the Muslim preference for decreasing sedatives at end of life to be able to recite the sacred prayer while dying. Practice issues such as respecting plain-clothed clergy, the impact of “rule-orientation” on family needs, and the universal need to call clergy early we…
Author(s)	Year	Title	Journal	Study Aim	Location (Place & Density)	Ethnic Group	Targeted Population (e.g. patients, providers, carers, students, policy-makers)	Type of Paper (e.g. intervention, primary research, secondary analysis, epidemiology, commentary, discussion or theoretical)	Barriers to End-of-life Care	Enablers for End-of-life Care	Targeted Audience	Type of Intervention (e.g. individual, familial, community, societal, structural)	Intervention details	Methodology	Considered Religion or Spirituality (provide details)	Cultural-sensitivity to Non-dominant Canadian Groups	Main Findings	Additional information related to the overall scoping question
del Río	2010	The Influence of Latino Ethnocultural Factors on Decision Making at the End of Life: Withholding and Withdrawing Artificial Nutrition and Hydration	Journal of Social Work in End-Of-Life & Palliative Care	To review the legal precedents that underpin the policies and practices found in most medical settings in relation to artificial nutrition and hydration (ANH) as the context for exploring the end-of-life (EOL) care decision-making process of Latinos. The study examines the ways in which the values of familismo, filial duty, respect for authority figures, and personalismo play a major role in this…	USA	Latinos		Review		Personalismo can also be achieved by reducing physical distances during interactions, using appropriate physical contact, using verbal and nonverbal signs of respect—such as use of the honorifics Sen˜or (Mr.) or Sen˜ora (Mrs.)—and conversing about the patient’s life at each visit (Flores et al., 2000; Paniagua, 1998). Another expression of personalismo is the offering of gifts and the invitation …		NA	NA	Review		Familismo—the emphasis placed on family loyalty and cohesion—is considered one of the most important values of the Latino culture (Santiago-Rivera, 2003; Zebracki & Stancin, 2007). Familismo includes: (a) perceived obligation to provide material and emotional support to the members of the extended family; (b) reliance on relatives for help and support; and (c) the perception of relatives as behav…	From a cross-cultural ethical perspective, it is important for health care providers to understand that in a pluralistic society, patients and their families bring multiple models of healing and decision making to clinical encounters based on different cultural and religious values. Cross-cultural health care delivery presents challenges associated with factors that include poverty, immigration s…	Advance health care planning has evolved in the context of Western cultures, and is based upon a Western concept of autonomy. Autonomy asserts that the individual has the right to determine what will or will not happen to her=his body. Many differences between the EOL decision-making patterns of Latinos and European whites, including withholding and withdrawing ANH, are based on ethnocultural fac…
Author(s)	Year	Title	Journal	Study Aim	Location (Place & Density)	Ethnic Group	Targeted Population (e.g. patients, providers, carers, students, policy-makers)	Type of Paper (e.g. intervention, primary research, secondary analysis, epidemiology, commentary, discussion or theoretical)	Barriers to End-of-life Care	Enablers for End-of-life Care	Targeted Audience	Type of Intervention (e.g. individual, familial, community, societal, structural)	Intervention details	Methodology	Considered Religion or Spirituality (provide details)	Cultural-sensitivity to Non-dominant Canadian Groups	Main Findings	Additional information related to the overall scoping question
DeSanto-Madeya et al	2009	Associations between United States Acculturation and the End-of-Life Experience of Caregivers of Patients with Advanced Cancer	JOURNAL OF PALLIATIVE MEDICINE	To examine the extent to which EOL treatment factors (EOL treatment preferences and physician– caregiver communication) and select psychosocial factors (mental health, complementary therapies, and internal and external social support) differ based on the level of acculturation of caregivers of patients with advanced cancer.	USA	Not specified	Caregivers of patients with Advanced cancer	Primary research	NA	NA		NA	NA	One hundred sixty-seven primary caregivers of patients with advanced cancer were interviewed as part of the multisite, prospective Coping with Cancer Study.	Caregivers’ perception of religious=spiritual support from the community and medical system was assessed using two questions from the Religious Coping Index (RCI).22 Caregivers were asked: ‘‘To what extent are your religious=spiritual needs being supported by your religious community?’’ and ‘‘To what extent are your religious=spiritual needs being supported by the medical system?’’ (1=not at all …	Used Cuellar’s Acculturation Rating Scale (ARS) and an investigator-developed United States Acculturation Scale: A Measure to Assess Americanization (USAS), caregiverswere asked questions related to their language preference and cultural identit	Caregivers who were less acculturated were more positively predisposed to use of a feeding tube at EOL, were more likely to perceive that they received too much information from their doctors, were less likely to use mental health services and desire additional services than their more acculturated counterparts. Additionally, caregivers who were less acculturated cared for patients who were less …
Author(s)	Year	Title	Journal	Study Aim	Location (Place & Density)	Ethnic Group	Targeted Population (e.g. patients, providers, carers, students, policy-makers)	Type of Paper (e.g. intervention, primary research, secondary analysis, epidemiology, commentary, discussion or theoretical)	Barriers to End-of-life Care	Enablers for End-of-life Care	Targeted Audience	Type of Intervention (e.g. individual, familial, community, societal, structural)	Intervention details	Methodology	Considered Religion or Spirituality (provide details)	Cultural-sensitivity to Non-dominant Canadian Groups	Main Findings	Additional information related to the overall scoping question
Deshpande	2005	Attitudes of Asian-Indian Hindus Toward End-of-Life Care	J Am Geriatr Soc	To review basic Hindu philosophical concepts salient to caring for patients at the end of life.		Asian-Indian Hindus-80% of Asian Indians are Hind	NA	Case study review	NA	NA	Healthcare	NA	NA	Case studies	Hinduism is more of a philosophy than an organized religion. It does not mandate specific customs, rituals, attendance at temples, or practices; most of what Asian Hindus practice are cultural interpretations of aspects of Hinduism. Issues related to end-of-life care are not specifically addressed in traditional Hindu philosophy.	NA	In light of the growing cultural diversity of our aging population, it is increasingly evident that a multitude of philosophies exist about end-of-life care. Many of these represent significant departures from the Western bioethical model, which places importance on patient autonomy. Furthermore, many of the issues and conflicts that have been published arise in the context of Judeo-Christian per…
Author(s)	Year	Title	Journal	Study Aim	Location (Place & Density)	Ethnic Group	Targeted Population (e.g. patients, providers, carers, students, policy-makers)	Type of Paper (e.g. intervention, primary research, secondary analysis, epidemiology, commentary, discussion or theoretical)	Barriers to End-of-life Care	Enablers for End-of-life Care	Targeted Audience	Type of Intervention (e.g. individual, familial, community, societal, structural)	Intervention details	Methodology	Considered Religion or Spirituality (provide details)	Cultural-sensitivity to Non-dominant Canadian Groups	Main Findings	Additional information related to the overall scoping question
Donovan et al	2011	The influence of culture on home-based family caregiving at end-of-life: A case study of Dutch reformed family care givers in Ontario, Canada	Social Science & Medicine	Cultural factors are known to shape the experience of caregiving; however, most research to date tends to neglect the experiences of FCGs from different cultural groups. This understanding is necessary to ensure that supportive services are both meaningful and culturally-appropriate. Aim: to understand Dutch Reformed FCGs (n = 5) experiences of caregiving and bereavement.Context: At Home.	Canada	Dutch reformed	Caregivers	Primary research				NA	NA	Potential participants were approached by the palliative care team over a 16 month period via regularly-scheduled home care visits with patients. Even with the assistance of this specialty palliative care team, only five FCGs were recruited	Based on Calvinist doctine. ost beliefs are common with other Christian-based religions. Differences lie mainly with interpretations of the Bible, as well as to church organisation and leadership structure. They felt that being prayed for and just knowing that community support was available if needed was sufficient and suggested that they would accept help if it was necessary. In addition to rel…	Cultural identity provided a framework through which to understand and make sense of the experience, while group membership provided access to networks of informal support. FCGs found it difficult to distinguish caregiving from other forms of family and group responsibilities. FCGs spoke about the ways in which their culture values independence and self-reliance; as such, there was a strong desir…	Three themes were salient to this group as a cultural entity: cultural attitudes towards care, religious beliefs and coping, and culturally-informed care-seeking behaviours. These three themes were seen to be a function of their religious and ethnic identities and were reinforced by ties to the communities in which they resided.	Importance of geographical proximity and community
Author(s)	Year	Title	Journal	Study Aim	Location (Place & Density)	Ethnic Group	Targeted Population (e.g. patients, providers, carers, students, policy-makers)	Type of Paper (e.g. intervention, primary research, secondary analysis, epidemiology, commentary, discussion or theoretical)	Barriers to End-of-life Care	Enablers for End-of-life Care	Targeted Audience	Type of Intervention (e.g. individual, familial, community, societal, structural)	Intervention details	Methodology	Considered Religion or Spirituality (provide details)	Cultural-sensitivity to Non-dominant Canadian Groups	Main Findings	Additional information related to the overall scoping question
Doorenbos and Myers Schim	2004	Cultural competence in hospice	AM J HOSP PALLIAT CARE	Research shows that ethnic minorities access hospice care significantly less often than Caucasians. In part, this has been attributed to the lack of cultural competence among hospice staff. AIM: To assess cultural competence among hospice workers	USA Michigan	Caucasian (82 percent). Twelve percent were African American,one respondent was of American Indian decent, and one of Asian decent	Hospice staff and volunteers Respondent ages ranged from 25- 71 years, with a mean age of 45. Composed as follows: nursing (40 percent), followed by social work (14 percent), nursing assistants (11 percent), clerical (10 percent), clergy (8 percent), volunteer (5 percent), and administrative (4 percent)	Primary research				NA	NA	A descriptive, exploratory survey that was submitted to 125 interdisciplinary hospice employees/voluntary workers and completed by 113 of those employees/voluntary workers. Cultural Competence Assessment (CCA) tool and questions collecting demographic and prior experience data.			Cultural-competence behavior scores varied widely based on two factors: increased education and previous cultural-diversity training. The results of this study provide information regarding cultural competence in hospice. In their efforts to provide culturally appropriate end-of-life care, hospices can use the information in this study to implement intervention plans aimed at increasing cultural …	The Schim and Miller Cultural Competence Model (SMCCM) consists of four components: cultural diversity, awareness, sensitivity, and cultural competence. Behavior component of the Cultural Competence Assessment (CCA) tool given in the article. Study limitation: single hospice was sampled
Author(s)	Year	Title	Journal	Study Aim	Location (Place & Density)	Ethnic Group	Targeted Population (e.g. patients, providers, carers, students, policy-makers)	Type of Paper (e.g. intervention, primary research, secondary analysis, epidemiology, commentary, discussion or theoretical)	Barriers to End-of-life Care	Enablers for End-of-life Care	Targeted Audience	Type of Intervention (e.g. individual, familial, community, societal, structural)	Intervention details	Methodology	Considered Religion or Spirituality (provide details)	Cultural-sensitivity to Non-dominant Canadian Groups	Main Findings	Additional information related to the overall scoping question
Doorenbos et al	2014	Development of a Web-Based Educational Intervention to Improve Cross-Cultural Communication Among Hospice Providers	Journal of Social Work in End-Of-Life & Palliative Care	To evaluate a Web-based educational intervention to improve cross-cultural communication about end-of-life concerns	USA	Not specified	Hospice providers	Intervention eavluation				Individual hospice providers, mostly social workers	Culture & End-of-Life: Web-based educational intervention to improve cross-cultural communication about end-of-life concerns for hospice providers with a focus on social workers.Based on realistic case studiies and multi-media instruction. The Web-based training intervention uses the LEARN model (the acronym stands for Listen, Explain, Acknowledge, Recommend, Negotiate; Berlin & Fowkes, 1983). Wh…	Non-structured questions in a convenience sample of 21 hospice providers 3 Focus groups, n=6 and n=7	Faith' is covered in the online training in relation to the case studies	General cultural issues…specific case studies	Participants reported that they found the training appropriate and useful. Participants also reported finding the online delivery convenient and the interactive format valuable. Improving the quality of cross-cultural patient-provider communication can contribute to reducing disparities at end-of-life.	The delivery of cross-cultural communication education via the Internet has the ability to (a) reduce costs associated with scheduled in-service education, (b) increase active learning by providing a self-paced format, (c) increase the consistency of instruction and experiential learning within and between sites, (d) allow for rapid customization of content to accommodate the unique needs of prov…	Cultural diversity recognizes the fact that the population of the United States is increasingly diverse in terms of language, immigration status, and cultural heritages. Cultural awareness is a cognitive construct. Knowledge and thought are necessary to appreciate the ways in which cultures vary and are similar, the ways that cultural contexts influence personal meaning, and the profound effects …
Author(s)	Year	Title	Journal	Study Aim	Location (Place & Density)	Ethnic Group	Targeted Population (e.g. patients, providers, carers, students, policy-makers)	Type of Paper (e.g. intervention, primary research, secondary analysis, epidemiology, commentary, discussion or theoretical)	Barriers to End-of-life Care	Enablers for End-of-life Care	Targeted Audience	Type of Intervention (e.g. individual, familial, community, societal, structural)	Intervention details	Methodology	Considered Religion or Spirituality (provide details)	Cultural-sensitivity to Non-dominant Canadian Groups	Main Findings	Additional information related to the overall scoping question
Duffy et al	2006	Racial/Ethnic Preferences, Sex Preferences, and Perceived Discrimination Related to End-of-Life Care	J Am Geriatr Soc	To investigate racial/ethnic preferences, sex preferences, and perceived discrimination related to end-of-life care	USA	Arab Muslims, Arab Christians, Hispanics, blacks, and whites	73 members of the General public. 50+ and older.	Primary Research		Concepts important to all groups included being comfortable, physician communication, having responsibilities taken care of, hope and optimism, and honoring spiritual beliefs. Other concepts common to most groups were love and compassion, being cared for, expressing feelings, fixing relationships, saying good-bye, having choices, making plans, not being in pain, and being ready to go.	Palliative care staff	NA	NA	Ten focus groups (4-9 per group) and a follow-up survey were conducted to obtain in-depth information on end-of-life preferences across five racial/ethnic groups in Michigan stratified by sex. There were 73 focus group participants. Plus a take home questionnaire	inverse association between religiosity and euthanasia. no association between religiosity and preferring life-sustaining treatment was found in this study. In fact, Arab Americans in this study, who were the most religious, did not believe in life-sustaining treatment	The reluctance of Arabs to tell the patient bad news has been noted in other studies10 and is in direct conflict with Western medicine, which is designed to tell the patient the facts. Avoiding a nursing home was crucial for Arabs and Hispanics. Despite their preference for life-sustaining treatment, avoiding a feeding tube was particularly important for Hispanic women because ethnic food and cel…	Arab Americans were in favor of making peace on earth and were against assisted suicide, extending life artificially, nursing homes, and telling the patient ‘‘bad news.’’Hispanic and black women were against assisted suicide and in favor of extending life, whereas the men in these groups felt the opposite. Hispanic women spoke of not wanting a feeding tube and would consider alternative medicine.…	Give useful EoL care preferences table divided by gender and ethnicity
Author(s)	Year	Title	Journal	Study Aim	Location (Place & Density)	Ethnic Group	Targeted Population (e.g. patients, providers, carers, students, policy-makers)	Type of Paper (e.g. intervention, primary research, secondary analysis, epidemiology, commentary, discussion or theoretical)	Barriers to End-of-life Care	Enablers for End-of-life Care	Targeted Audience	Type of Intervention (e.g. individual, familial, community, societal, structural)	Intervention details	Methodology	Considered Religion or Spirituality (provide details)	Cultural-sensitivity to Non-dominant Canadian Groups	Main Findings	Additional information related to the overall scoping question
Edwards et al	2010	Review: The understanding of spirituality and the potential role of spiritual care in end-of-life and palliative care: a meta-study of qualitative research	Palliative Medicine	To synthesize qualitative literature on spirituality and spiritual care at the end of life using a systematic (‘meta-study’) review.	All geographical/national/social setting	NA	Hospice or palliative care settings	Review	Barriers to spiritual care include lack of time, personal, cultural or institutional factors, and professional educational needs. Fear of death Some patients described feeling hopeless, helpless, empty, down, depressed and in despair Unmet spiritual needs could give rise to spiritual distress, which could worsen physical and emotional symptoms, or present as physical discomfort used to legitimize…	Choice and control. Patients wanted healthcare givers to display ‘good qualities of humankind’, being encouraged by kind, compassionate, comforting and gentle care. Patients wanted to belong, be loved, valued, affirmed and nurtured as human beings, and to be respected with dignity. A patient-centred approach, supporting patients in their worldview, allowing them to set the agenda and make choices…	Healthcare, palliative care staff	NA	NA	‘Meta-synthesis’: Eleven patient articles and eight with healthcare providers were included, incorporating data from 178 patients and 116 healthcare providers, mainly from elderly White and Judaeo-Christian origin patients with cancer. 10 electronic databases in February 2009. three main search layers: ‘qualitative’, ‘spiritual’ and ‘palliative or end-of-life’.	Spirituality was related to relationship with self; the discovery and retention of one’s intrinsic identity, the ‘authentic self’. Patients wanted to retain a sense of self-worth, value, wholeness and understanding. Spirituality was related to being able to reach self-acceptance, ‘self-reconciliation’ and peace. Intimate, fulfilling, meaningful relationships were at the heart of spirituality and …		Spirituality principally focused on relationships, rather than just meaning making, and was given as a relationship. Spirituality was a broader term that may or may not encompass religion. A ‘spirit to spirit’ framework for spiritual care-giving respects individual personhood. This was achieved in the way physical care was given, by focusing on presence, journeying together, listening, connecting…
Author(s)	Year	Title	Journal	Study Aim	Location (Place & Density)	Ethnic Group	Targeted Population (e.g. patients, providers, carers, students, policy-makers)	Type of Paper (e.g. intervention, primary research, secondary analysis, epidemiology, commentary, discussion or theoretical)	Barriers to End-of-life Care	Enablers for End-of-life Care	Targeted Audience	Type of Intervention (e.g. individual, familial, community, societal, structural)	Intervention details	Methodology	Considered Religion or Spirituality (provide details)	Cultural-sensitivity to Non-dominant Canadian Groups	Main Findings	Additional information related to the overall scoping question
Ellman et al	2012	Using Online Learning and Interactive Simulation To Teach Spiritual and Cultural Aspects of Palliative Care to Interprofessional Students	JOURNAL OF PALLIATIVE MEDICINE	An educational program was created, implemented, and evaluated with students in medicine, nursing, chaplaincy, and social work. Five learning objectives emphasized spiritual, cultural, and interprofessional aspects of palliative care			medicine, nursing, chaplaincy, and social work	Intervention	NA	NA	Students with prior clinical palliative experience in the four key professions of medicine, nursing, divinity, and social work	Individual and 90 minute interprofessional workshops which were small group, interactive and problem based	The program blended two sequential components: an online interactive, case-based learning module, and a live, dynamic simulation workshop. The five learning objectives of the program were: 1. To understand the basic precepts and goals of palliative care. 2. To recognize and address common misconceptions about opioids. 3. To identify spiritual and cultural needs of patients and understand how to m…	Content analysis was used to analyze students’ free-text responses to four reflections in the online case, as well as open-ended questions on students’ postworkshop questionnaires, which were also analyzed quantitatively.	Reflection 2A: What are the spiritual and cultural challenges that arise in this case? And 2B: From your professional perspective, how would you take these into account when caring for Mrs. Green and her family? After viewing the family meeting video, comes Reflection 3: What was accomplished by having an interdisciplinary family meeting that may not have been achieved otherwise? Finally, with th…	see religious column	Analysis of 217 students’ free-text responses indicated that students of all professions recognized important issues beyond their own discipline, the roles of other professionals, and the value of teamcollaboration. Quantitative analysis of 309 questionnaires indicatedthat students of all professionsperceived that the programmet its five learning objectives (mean response values > 4 on a 5-point …
Author(s)	Year	Title	Journal	Study Aim	Location (Place & Density)	Ethnic Group	Targeted Population (e.g. patients, providers, carers, students, policy-makers)	Type of Paper (e.g. intervention, primary research, secondary analysis, epidemiology, commentary, discussion or theoretical)	Barriers to End-of-life Care	Enablers for End-of-life Care	Targeted Audience	Type of Intervention (e.g. individual, familial, community, societal, structural)	Intervention details	Methodology	Considered Religion or Spirituality (provide details)	Cultural-sensitivity to Non-dominant Canadian Groups	Main Findings	Additional information related to the overall scoping question
Evans et al	2012	Psychosocial, cultural, and spiritual health disparities in end-of-life and palliative care: Where we are and where we need to go	Nursing Outlook	Explores the psychosocial, cultural, and spiritual health disparities existing in palliative and end-of-life care with the goal of identifying future research need	USA	African American and Hispanic	Patients	Review	African American and Hispanic populations are associated with disparities because of conscious or unconscious racism based on ignorance of race as a social construction and the conflation of race with misunderstood concepts of culture, ethnicity, and indicators of socioeconomic status (Crawley, 2005). Distrust of healthcare	NA	Nurses, Palliative end EoL healthcare providers	NA	NA			There has been little or no change in hospice utilization rates for African Americans or Hispanic/Latinos over the last five years (Bullock, 2011). These populations are family-centered and prefer to avoid disclosure of illness to patients, keep ill loved ones at home (Mazanec, Daly & Townsend, 2010), avoid advanced directives (Carr, 2011), seek aggressive treatment (Mack, Paulk, Viswanath & Prig…	Minorities make little use of hospice, often because of lack of knowledge about hospice or palliative care, family-centered cultures, and preferences for more aggressive end-of-life care than hospice allows. The authors conclude that future research should include a search for theoretical and causal mechanisms; prospective longitudinal investigations; diverse patients, conditions, contexts, and s…
Author(s)	Year	Title	Journal	Study Aim	Location (Place & Density)	Ethnic Group	Targeted Population (e.g. patients, providers, carers, students, policy-makers)	Type of Paper (e.g. intervention, primary research, secondary analysis, epidemiology, commentary, discussion or theoretical)	Barriers to End-of-life Care	Enablers for End-of-life Care	Targeted Audience	Type of Intervention (e.g. individual, familial, community, societal, structural)	Intervention details	Methodology	Considered Religion or Spirituality (provide details)	Cultural-sensitivity to Non-dominant Canadian Groups	Main Findings	Additional information related to the overall scoping question
Evans et al	2012	Systematic Review of the Primary Research on Minority Ethnic Groups and End-of-Life Care From the United Kingdom	Journal of Pain and Symptom Management	To systematically review original studies of minority ethnic groups and EoL care in the U.K. and appraise their quality.	UK			Review				NA	NA	Searches were carried out in 13 electronic databases, eight journals, reference lists, and the gray literature. Studies of minority ethnic groups and EoL care in the U.K. were included. Studies were graded for quality and key themes were identified.				Forty-five studies met inclusion criteria. Study quality was good on average. Identified key themes included age structure; inequality by disease group; referrals; caregivers; place of care and death; awareness of services and communication; and cultural competency. Strategies described for the reduction of inequities were partial and reactive. The format of 10 studies prevented quality grading; …
Author(s)	Year	Title	Journal	Study Aim	Location (Place & Density)	Ethnic Group	Targeted Population (e.g. patients, providers, carers, students, policy-makers)	Type of Paper (e.g. intervention, primary research, secondary analysis, epidemiology, commentary, discussion or theoretical)	Barriers to End-of-life Care	Enablers for End-of-life Care	Targeted Audience	Type of Intervention (e.g. individual, familial, community, societal, structural)	Intervention details	Methodology	Considered Religion or Spirituality (provide details)	Cultural-sensitivity to Non-dominant Canadian Groups	Main Findings	Additional information related to the overall scoping question
Feldstein et al	2008	Integrating Spirituality and Culture with End-of-Life Care in Medical Education	Clinical Gerontologist The Jounral of Aging and Mental Health	This article describes the experiences and challenges of successfully introducing a curriculum on spirituality and multicultural literacy into the required Family Medicine Clerkship at Stanford University School of Medicine.	USA	Not specified	Medical students	Intervention evaluation	Language barriers, cultural taboos, value systems, different conceptualizations of pain and reincarnation, language of medical culture, medical culture rooted in Western thought can lead to misunderstandings, medical understanding of disease can conflict with spiritual or cultural beliefs, trust and agreement to negotiate successful treatment, within cultural or spiritual context.	Realize that the primary task for physician is to listen and respond to the concerns of patients and families without necessarily having to make it better, and to also understand those who insist on life-sustaining treatment that may conflict with the physician’s advice (Lo, 2002; Curlin, 2005). Such understanding requires knowledge of the patient’s values and beliefs. For example, with end-of-li…	Educators, universities, educational institutions, medical educational institutions	Educational This article describes the experience of successfully introducing a curriculum on spirituality and multicultural literacy into the required Family Medicine Clerkship at Stanford University School of Medicine.	Rather than a program of separate classes on spirituality, culture, and end-of-life care,this intervention integrates spirituality and culture with EoL care into the fabric of medical school curriculum. Includes a matrix of learning activities that address: 1) a cross-cultural approach to spiritual needs, 2) spirituality at the end of life, 3) the impact of cultural values at the end of life, 4) …	Curriculum presented togroups of 8 to 10 medical students dur- ing their required 4-week Family Medicine Core Clerkship. The curricu- lum consists of four hours of classroom instruction, directed readings, exercises performed in the clinic, and a written assignment submitted at the end of the clerkship. Presented to approx. 500 stu-dents from a wide variety of cultural, ethnic, religious, and sci…	During the month of Ramadan, a Moslem patient did not eat or drink during daylight hours and therefore did not take his prescribed medications three times a day. Although his condition worsened, the prescribing physician did not think to ask about the patient’s religious practices, and the patient did not want to disclose this information to a doctor because of their cultural differences. A Buddh…	A Chinese son did not allow physicians to tell his mother she had cancer in order to protect her from the diagnosis. One member of the African-American community expressed concern that advance directives are “just another way for the white community to minimize services to the black community.” Filipino family demanded that the doctors do everything possible to keep their son alive so that God co…	Integrating teaching of spirituality and meaning, cultural values has been challenging but rewarding. The req. program prepares students to identify and respond to their patents' cultural and spiritual needs, as well as their own, particularly in EoL care. Further goal is developing an expanded multiyear curriculum that interweaves spirituality, culture and EoL care into a matrix of learning and …	The four ways that Spirituality, Culture, and End-of-Life Care interface: (1) Spirituality and Culture, (2) Spirituality and End-of-Life Care, (3) Culture and End-of-Life Care, (4) Spirituality, Culture, and End-of-Life Care. In this illustration, spirituality includes religion. Students are encouraged to explore their past experience within the framework outlined above, to provide examples that …
Author(s)	Year	Title	Journal	Study Aim	Location (Place & Density)	Ethnic Group	Targeted Population (e.g. patients, providers, carers, students, policy-makers)	Type of Paper (e.g. intervention, primary research, secondary analysis, epidemiology, commentary, discussion or theoretical)	Barriers to End-of-life Care	Enablers for End-of-life Care	Targeted Audience	Type of Intervention (e.g. individual, familial, community, societal, structural)	Intervention details	Methodology	Considered Religion or Spirituality (provide details)	Cultural-sensitivity to Non-dominant Canadian Groups	Main Findings	Additional information related to the overall scoping question
Firth	2005	Diversities in approach to end-of life care	Journal of Research in Nursing	To contribute to the growing awareness of the need for more research and info about the healthcare and palliative care needs of minorities in the UK, as there is little material available. Reviewed Chattoo et al.'s (2002) comparative study of white and Asian cancer patients and families to explore universal issues of identity.	N/A	Minority ethnic groups	White and Asian cancer patients and their families	Case study review	Terminology issues that risk creating homogenous 'others' and stereotyping; 'cookbook' or 'fact-file' approach, which reifies cultural and religious differences and ignores intra-cultural and individual variations Western attitudes to medicine and bioethics are culturally determined. Cultural differences btw truth telling and disclosure with ethnic patients. In many cultures, home is where deathb…	Recognize that in many cultures, there are different concepts of the self, embedded in social relations, primacy of family over individual, ethical commitment to protect the patient impacts on a range of issues, through communication, disclosure and truth-telling. Exploring holistic care, spiritual and religious issues openly and honestly as and when patients and families need them.	Healthcare, palliative care staff	NA	NA	Review of a study	For example, Gardner’s (2002) and Firth’s (1997) ethnographic studies of Bangladeshis and Hindus could be cited as contributions to universal under- standings of meaning-making, spirituality and religiosity in a context of cul- tural change; while Chattoo et al.’s (2002) comparative study of white and Asian cancer patients and families explores universal issues of identity.	The main thrust of the paper is the recognition that many cultures have different concepts of the self, embedded in social relations (Tse et al., 2003). The primacy of the family over the individual, and the ethical commitment to protect the patient impacts on a whole range of issues, such as communication, disclosure and truth-telling, advance directives and decision-making. Such attitudes are c…	Different approaches to EoL enhances dialogue on life and death in society as a whole. Spiritual and religious issues need to be explored openly and honestly as and when patients and families need them. Recognize that relatives may expect to make decisions on patients' behalf, to maintain hope and quality of life. Protecting the patient from the truth overrides patient auto- nomy and the right to…
Author(s)	Year	Title	Journal	Study Aim	Location (Place & Density)	Ethnic Group	Targeted Population (e.g. patients, providers, carers, students, policy-makers)	Type of Paper (e.g. intervention, primary research, secondary analysis, epidemiology, commentary, discussion or theoretical)	Barriers to End-of-life Care	Enablers for End-of-life Care	Targeted Audience	Type of Intervention (e.g. individual, familial, community, societal, structural)	Intervention details	Methodology	Considered Religion or Spirituality (provide details)	Cultural-sensitivity to Non-dominant Canadian Groups	Main Findings	Additional information related to the overall scoping question
Gerdner et al	2007	The Circle of Life. End of Life Care and Death Rituals for Hmong-American Elders	The Journal of Gerontological Nursing	In this article, we provide an overview of the traditional spiritual beliefs related to life and death with implications for end-of-life and postmortem care.	USA	Hmong-American Elders	Hmong-American Elders	Primary research	Misunderstanding of structure and role of clan and family in decision making process, the hindering of rituals which exacerbates stress and bereavement	Care staff should use open, non-judgemental approach in discussing elder and family preferences specific to spiritual beliefs and practises related to EoL and postmortem care, recognition and support of importance of interdependence w/ family and clan structure. If contrary to custom the death occurs in the hospital, it is impor- tant to allow family the privacy and time to express their grief. U…	Medical staff, gerontological nurses	NA	NA	Field experiences, literature review and consultation with Hmong elders to enhance and validate understanding.	Dying at home is important for elders who retain traditional beliefs of animism and ancestor worship due to the presence of xwm kab (house spirit altar), which is maintained by the eldest male. This altar is intended to serve and appease the household spirits charged with the welfare of the home and its residents. There is also an important com- patibility issue associated with the xwm kab (house…	Family role and decision making - group support servces as a protective factor during crisis and los. Clans and interdependence and strong family tradition. As is customary, the family and clan gath- ered from across the country and remained in constant vigil. Not only does this gathering provide support for the dying person and family, but also it is believed that the dying per- son will impart …	EoL care: Decisions that affects one family member will systemically have a direct or indi- rect effect on all family members. Therefore, decisions are made as a group under the supervision and guidance of the eldest male. The clan leader is consulted when there is an unresolved dispute. Health care providers must be cognizant of the decision-making structure preferred by Hmong-American el- ders …	First, an understanding of these cultural beliefs and rituals promotes empathy and compassion (Schriever, 1990). Second, support and encouragement for these ritu- als facilitates the family’s grieving process and their efforts to honor the deceased (Clements et al., 2003). When these rituals are hindered, stress and bereavement are ampli- fied (Eisenbruch, 1984). Third, an understanding of cultur…
Author(s)	Year	Title	Journal	Study Aim	Location (Place & Density)	Ethnic Group	Targeted Population (e.g. patients, providers, carers, students, policy-makers)	Type of Paper (e.g. intervention, primary research, secondary analysis, epidemiology, commentary, discussion or theoretical)	Barriers to End-of-life Care	Enablers for End-of-life Care	Targeted Audience	Type of Intervention (e.g. individual, familial, community, societal, structural)	Intervention details	Methodology	Considered Religion or Spirituality (provide details)	Cultural-sensitivity to Non-dominant Canadian Groups	Main Findings	Additional information related to the overall scoping question
Graham et al	2013	Traditional Healers’ Views of the Required Processes for a ‘‘Good Death’’ Among Xhosa Patients Pre- and Post-Death	Journal of Pain and Symptom Management	Objectives. To provide more appropriate multidimensional, culturally suitable care at the end of life; this study aimed to identify the care needs and cultural practices of Xhosa patients and families at the end of life, from the perspective of traditional healers.	East London, Eastern Cape, South Africa	Xhosa ethnic group	Xhosa traditional healers	Primary research	Language issues and choice of words to describe death - may have implications, reluctance in managing death directly in professional capacity as traditional healers due to fear of blame by family and negative ipact of death on their practise.	If health care workers are able to facilitate the gathering of family at the deathbed, they may provide a meaningful opportunity for restoration of relationships, expression of wishes, and peaceful acceptance of death. The general isiXhosa and isiZulu words for death are avoided in relation to people and are only used for other forms of life. This reflects the concept that people do not die but t…	Clinicians	NA	NA	Interviews and focus groups with traditional Xhosa healers	Although the specifics of the rituals differed from clan to clan, and across families, therewere common elements of cleansing the home, sequestration of the family, rituals to release the spirit, and then to call the spirit back home. Not adhering to the clan rituals, or the wishes of the deceased, were described to have considerable consequences for those who remain alive.	The African philosophy of ubuntu is explained through the translation of umuntu ngu- muntu ngabantuda person is only a person through his interaction with other people.30 Consequently, if health care workers are able to facilitate the gathering of family at the deathbed, they may provide a meaningful opportunity for restoration of relationships, expression of wishes, and peaceful acceptance of de…	Fear of blame by traditional healers on handling death. traditional healers de- scribed practices necessary before and after death that were necessary for a good death. Before death, they placed focus on the relief of psychosocial suffering, importance of the spoken word at the deathbed, and the value placed on relationship and community with the living, which continues in a spiritual way after d…
Author(s)	Year	Title	Journal	Study Aim	Location (Place & Density)	Ethnic Group	Targeted Population (e.g. patients, providers, carers, students, policy-makers)	Type of Paper (e.g. intervention, primary research, secondary analysis, epidemiology, commentary, discussion or theoretical)	Barriers to End-of-life Care	Enablers for End-of-life Care	Targeted Audience	Type of Intervention (e.g. individual, familial, community, societal, structural)	Intervention details	Methodology	Considered Religion or Spirituality (provide details)	Cultural-sensitivity to Non-dominant Canadian Groups	Main Findings	Additional information related to the overall scoping question
Gutheil and Heyman	2006	"They Don't Want to Hear Us"	Journal of Social Work in End-Of-Life & Palliative Care	This study used focus groups to understand Hispanic el- ders’ and adult children’s concerns about end-of-life planning.	New York City, USA	Hispanic	Hispanic elders and adult children of Hispanic elders	Primary research	Challenges in communication about EoL issues is the insistence by both elders and adult children that their children/parents do not want to have discussions about EoL care. Hispanic elders confusion of medical system and distrust of medical system, lack of communication re: medical care. Patient's family as "initial filter for cntact btw patient and doctor". Discomfort with topic, burdens placed …	Providers must understand and respect the role of family members, values, spiritual beliefs and hierachies within these elders' cultural beleifs. Role of extended family. A good assessment- social workers should assess family's decision making style and the roles the adult children play in their families. Social workers can help families find ways to talk about end-of-life concerns. This may be d…	Clinicians, medical professionals	NA	NA	Literature review, 2 focus groups, one with Hispanic elders and one with adult children of Hispanic elders and semi structured interviews in a group setting	Hispanic participants relied on their religious convictions to provide strength in dealing with end-of-life concerns. Hispanic groups have cited religion as a vital influence on decisions regarding advance directives. Spirituality and religious issues were also raised during the discus- sion. While Hispanic elders said they turn to their children first, they said that God’s will is paramount. The…	Lack of clear understanding about EoL planning impacted by cultural issues, language issues, spiritual concerns and values. Hispanics were less knowledgeable about living wills, a type of advance directive, than African Americans and non-Hispanic whites. They used self-reported measures of knowledge to identify the influence of ethnicity on knowledge about advance directives. Romero and colleague…	Elders: centrality of the family, elders rely on their children when making major decisions, EoL planning is considered as such decision, but elders did not want to burden their children (communication issues). Cultural issues of truth telling in Hispanic families. Control and choosing who will speak on behalf of elder - decision making - health care agent. Adult children: family-related concerns…	These included family connections and hiding problems for the elders and family roles and taboo topics for the adult children. Many more themes clearly over- lapped both groups in how they were approached and the language used to discuss them. These overlapping themes included communication, control, burden, spirituality, religious issues, and family issues.ruth telling and taboo topics are also …
Author(s)	Year	Title	Journal	Study Aim	Location (Place & Density)	Ethnic Group	Targeted Population (e.g. patients, providers, carers, students, policy-makers)	Type of Paper (e.g. intervention, primary research, secondary analysis, epidemiology, commentary, discussion or theoretical)	Barriers to End-of-life Care	Enablers for End-of-life Care	Targeted Audience	Type of Intervention (e.g. individual, familial, community, societal, structural)	Intervention details	Methodology	Considered Religion or Spirituality (provide details)	Cultural-sensitivity to Non-dominant Canadian Groups	Main Findings	Additional information related to the overall scoping question
Halm et al	2012	Broadening Cultural Sensitivity at the End of Life: An Interprofessional Education Program Incorporating Critical Reflection	Hoslistic Nursing Practise	Using a pre-post design, this pilot study aimed to evaluate the impact of a 2-stage educational program on enhancing clinician’s knowledge and comfort in addressing and honoring diverse end-of-life care beliefs, as well as developing higher levels of cultural competence.	USA, regional community hospital in the Pacific Northwest	NA	interprofessional team members caring for culturally diverse patients/families at the end of life. nurses, certified nursing assistants, social workers, chaplains, care manager, pharmacists, and physicians) practicing on the oncology unit.	Intervention	Language barriers, lack of translation services for information, lack of knowledge about cultural issues Lack of culturally and linguistically appropriate services Not enough time for reflection and practical experieces w/ culturally diverse patients and families at the EoL by medical members	Becoming culturally competent to affect a positive patient experience at the end of life is a process nurses and all health care professionals must continually nurture to evolve along the intercultural continuum toward a state of adaptation. With such vast diversity, it would be a daunting task to learn all the practices and beliefs that cover all of the cultural groups of people currently residi…	Medical professionals	Educational: In service session re: EoL care beliefs,practises and preferences of the Latino, Russian and Micronesian cultures, then partcipated in critical reflection sessions to dicuss EoL cultural cases. Outcomes - cultural competence, attitudes, knowledge, self perceived comfort	The first stage of the intervention focused on an in-service session for all interprofessional team members (nurses, certified nursing assistants, social workers, chaplains, care manager, pharmacists, and physicians) practicing on the oncology unit. The second intervention stage involved critical reflection sessions. Critical reflection was chosen as an additional strategy because it has been ide…	Twenty-four interprofessional team members practicing on a combined medical-surgical oncology unit attended an in-service session on the end-of-life care beliefs, practices, and preferences of the Latino, Russian, and Micronesian cultures and then participated in critical reflection sessions where culturally specific end-of-life care cases were discussed using a structured dialogue guide. Outcome…	Language in practises re: in its standards on patient rights that hold hospitals accountable for identifying and incorporating a patient’s cultural, religious, or spiritual beliefs and practices into care at the end of life.. The 2-stage educational intervention was successful in enhancing the team’s perceptions of not only their understanding of the end-of-life beliefs, values, and preferences o…	Comfort with providing culturally sensitive end-of-life care significantly increased after the intervention period, most likely due to enhanced perceptions of cultural beliefs/practices knowledge of the 3 cultures of focus. These findings may also be influenced by the fact that team members self-selected into the study, and, as a result, may have been more motivated to grow in this area. In this …	This 2-stage educational program did not significantly advance the team along the intercultural development continuum, nor did it significantly change knowledge and attitudes, likely due to the small sample and that maturity in cultural competence, evolves over a longer period of time. Educational programs that incorporate critical reflection sessions that promote interprofessional dialogue and l…	The group profile revealed that the vast majority of interprofessional team members were not from an ethnic minority and lived their formative years (ie, up to age 18) in North America. Only 6.5% of the interprofessional team members had ever lived in another country. Transformative learning is often initiated by an unusual or significant trigger event, or feeling of intense inner discomfort26,42…
Author(s)	Year	Title	Journal	Study Aim	Location (Place & Density)	Ethnic Group	Targeted Population (e.g. patients, providers, carers, students, policy-makers)	Type of Paper (e.g. intervention, primary research, secondary analysis, epidemiology, commentary, discussion or theoretical)	Barriers to End-of-life Care	Enablers for End-of-life Care	Targeted Audience	Type of Intervention (e.g. individual, familial, community, societal, structural)	Intervention details	Methodology	Considered Religion or Spirituality (provide details)	Cultural-sensitivity to Non-dominant Canadian Groups	Main Findings	Additional information related to the overall scoping question
Hanssen and Pedersen	2013	Pain relief, spiritual needs, and family support: Three central areas in intercultural palliative care	Palliative and Supportive Care	The purpose of this study was to draw out and coalesce the topic-specific information found in research literature regarding the provision of culturally sensitive palliative practice.	Norway	NA	Healthcare providers	Review	Healthcare providers may be uncomfortable taking account of patient's spiritual and religious needs It is more difficult to assess the level of pain in ethnic minority patients, and healthcare providers may become frustrated and interpret pain symptoms as fabrication. These patients are more likely to receive inadequate pain medication. Physical symptom management has become the priority in palli…	Understand the significance of family suppot, awareness of religious demands Understanding existential and spiritual needs HC providers working w/ ethnic minority patients need help and support re: formal education and in-service programs to give physical and and spiritual care one needs to remember that “there are no cultural facts, only cultural possibili- ties, and . . . as much as there is in…	Healthcare, palliative care staff	NA	NA	This was a literature study and Gadamerian hermeneutic text analysis.	One needs, for example, to realize that hailing from a predominantly Muslim country does not necessarily mean that the patient is a Muslim. Furthermore, all mem-bers of a family may not belong to the same religion. It is important to ask the patient about his beliefs and philosophy of life. HC providers may not be comforable to address patient's religious or spiritual needs.Death is not to be dis…	Collectivist values may lead to an other-reliant and dependent coping style. Many dying patients wish to be cared for at home by their families, but as the patient often has complex needs, the family may not be able to cope with the patient’s care. Filial duty is an important aspect of a collectivistic society’s morality. In-group obligations are intrinsic facets of any collectivistic society’s “…	Collectivist values may lead to an other-reliant and dependent coping style. This and religious demands may cause the family to rally around the patient. Many dying patients wish to be cared for at home by their families, but as the patient often has complex needs, the family may not be able to cope with the patient’s care. Cultural Perception and Expression of Pain Intercultural differences in e…	Formal education and in-service programs are needed for healthcare providers, together with empirical studies regarding how to achieve more culturally appropriate care in intercultural palliative practice. The immigrant population needs to be educated about cancer and the various kinds of palliative and hospice care offered in the society in which they now live.
Author(s)	Year	Title	Journal	Study Aim	Location (Place & Density)	Ethnic Group	Targeted Population (e.g. patients, providers, carers, students, policy-makers)	Type of Paper (e.g. intervention, primary research, secondary analysis, epidemiology, commentary, discussion or theoretical)	Barriers to End-of-life Care	Enablers for End-of-life Care	Targeted Audience	Type of Intervention (e.g. individual, familial, community, societal, structural)	Intervention details	Methodology	Considered Religion or Spirituality (provide details)	Cultural-sensitivity to Non-dominant Canadian Groups	Main Findings	Additional information related to the overall scoping question
Heyman and Gutheil	2010	Older Latinos’ Attitudes toward and Comfort with End-of-Life Planning	Health & Social Work	The purpose of this study was to determine which of two educational interventions delivered in Spanish would influence Latino elders’attitudes toward and comfort with end-of-life planning in comparison with a control group receiving only standard information routinely provided.	USA	Latinos	109 Latino elders	Intervention	EoL issues can be taboo and difficult to discuss w/ clients Misunderstandings of family dynamics and systems of care Language barriers Lack of culturally sensitive	Bilingual staff knowledgeable about EoL planning, advance directives and the range of issues that need to be addressed. Communication of EoL planning with family. a member of the health care team or another indi- vidual versed in end-of-life planning should carve out time to talk about these issues with elders. It is recommended that this conversation include top- ics such as information on advan…	Medical professionals, social workers, nurses, home care providers, nursess	Educational	The control group received the standard informa- tion routinely provided by the home care agency, which consisted of the Newyork State Health Care Proxy form and instruction booklet in Spanish and english. In addition to the standard information, Conversación A and Conversación B received a one-to-one protocol in their homes.These proto- cols provided identical basic information and took betwee…	This study used a posttest-only control group design. 109 elders agreed to participate in the study. elders who agreed to participate were randomly assigned to one of three groups: Conversación A (n = 37), Conversación B (n = 36), and a control group (n = 36).	In addition to language, the literature identi- fies a range of issues of importance in end-of-life planning for Latinos, including fatalism, religious– spiritual beliefs, control–autonomy, and social sup- port. Phipps,True, and Murray (2003) pointed out that Latinos may be influenced by “fatalism (the sense that nothing can be done), which may result in not seeking treatment for some illnesses” …	A recent study to understand cultural competence (Napoles-Springer, Santoyo, Houston, Perez-Stable, & Stewart, 2005) found that Latinos experienced language-based discrimination related to their medical encounters.	Attitudes toward advance planning scores were significantly higher for both intervention groups compared with the control group The results of this study suggest that it may be pos- sible to positively influence both attitudes toward and comfort with end-of-life planning among older Latinos receiving home care, through the use of a one-to-one protocol that is delivered in Spanish. For the older L…
Author(s)	Year	Title	Journal	Study Aim	Location (Place & Density)	Ethnic Group	Targeted Population (e.g. patients, providers, carers, students, policy-makers)	Type of Paper (e.g. intervention, primary research, secondary analysis, epidemiology, commentary, discussion or theoretical)	Barriers to End-of-life Care	Enablers for End-of-life Care	Targeted Audience	Type of Intervention (e.g. individual, familial, community, societal, structural)	Intervention details	Methodology	Considered Religion or Spirituality (provide details)	Cultural-sensitivity to Non-dominant Canadian Groups	Main Findings	Additional information related to the overall scoping question
Ho et al	2010	Chinese Familial Tradition and Western Influence: A Case Study in Singapore on Decision Making at the End of Life	Journal of Pain and Symptom Management	To understand how culture affects medical decision making by looking at the case of an eldery Chiense Singaporean w/ metastatic cancer, whose family and doctors had conflicting roles of care. The former was adamant on treating the patient’s disease with an untested drug, whereas the latter aimed to treat his symptoms with more conventional medication. Drug-drug interactions prevented treatment wi…	Singapore	Chinese	Elderly Chinese Singaporean	Case study	Physicians sometimes underestimate the importance of filial piety to the Chinese family at the end of life. Family members did not fully accept the terminal diagnosis Traditional chinese medicatons may conflict with medical diagnosis. Elder's children wanted to administer alternative clinically unproven tx they acquired over the internet = basis for tensions btw medical teams and family Lack of d…	Internet allows family members to be more informed and empowered in EoL decision making Understand the roles families play in decision making - medical decision making and EoL decisions Increased understanding of the principles of surrogate decision making Family involvement is necessary due to their phyiscal, financial, and psychosocial support.	Medical professionals, doctors	NA	NA	This study examined the case of an elderly Chiense Singaporean with terminal cancer through a case study - examine patient's best interests and examine cultural context to see how culture affects decision making.	Influence of Confucianism: Family members take up dominant decision making roles whicn included deciding access to medications. Confucian concept of autonomy admits the need for ‘‘en- gaging and interactions in a network of relations with others.’’7 Therefore, illness is taken to be an occasion involving the entire family and not just for the individual, given that such familial decisions have re…	Culture's influence on medical decision making - in East Asian culture, benefience, familialism and Confucianism often form the focus of treatment instead. Family roles in decision making re: medical decisions and EoL issues. Influence of Filial Piety: Searching for and bringing tx to treat disease even when diagnosis is terminal. Associated with Confucian teaching and im- bued within Chinese rel…	The workings and decision-making behaviors of the Chinese family in an accultur- ated society is in constant flux, seen most prominently in the diverse views of East Asians who have emigrated to Western environ- ments. To provide the most appropriate care, physicians often need to be observant and adaptable to these changes.Family stepped in to take charge of nursing care of patient. Family persi…	Likewise, the role of the physician in this case deviates from that expected in Chinese culture. The traditional Confucian societal structure supports paternalism, built on the respect accorded to physicians.nAs the concept of Western autonomy finds its foothold in the East- ern psyche, this position is increasingly being challenged, especially with the advent of widespread use of the Internet. H…
Author(s)	Year	Title	Journal	Study Aim	Location (Place & Density)	Ethnic Group	Targeted Population (e.g. patients, providers, carers, students, policy-makers)	Type of Paper (e.g. intervention, primary research, secondary analysis, epidemiology, commentary, discussion or theoretical)	Barriers to End-of-life Care	Enablers for End-of-life Care	Targeted Audience	Type of Intervention (e.g. individual, familial, community, societal, structural)	Intervention details	Methodology	Considered Religion or Spirituality (provide details)	Cultural-sensitivity to Non-dominant Canadian Groups	Main Findings	Additional information related to the overall scoping question
Hsu et al	2009	Understandings of Death and Dying for People of Chinese Origin	Death Studies	This article introduces the primary beliefs about ancestor worship, Taoism, Confucianism, Buddhism and traditional Chinese medicine that have influenced Chinese people for thousands of years, particularly in relation to death and dying.	Australia	Chinese	Healthcare professionals, healthcare providers	Discussion paper	Death and dying remain taboo subjects in Chinese communi-ties and families may not discuss these issues for fear of invoking bad luck. Thus information disclosure to Chinese patients, especially those with life-threatening illness such as cancer, becomes an issue for doctors, patients, and families; especially, the belief that cancer is associated with bad luck Traditional medicine may conflict w…	Understanding that Chinese people may try many methods to prolong life and use mixtures of tradition and western therapies. Dying at home has special cultural meaning for Chinese patients Understanding attitudes towards truth telling about cancer - patients prefer being told the truth	Health professionals, doctors	NA	NA	Review of culture and traditions amongst Chinese people on understandings of death and dying	Taoism, Confucianism, and Buddhism are the main three philosophies or religions in Chinese culture. Taoism is considered both a religion and philosophy emphasizing the independence of the individual and connection to natural forces of life, Confucianism provides the moral code or ethics of behavior, and Buddhism contains the rituals of the spiritual life Taoist philosophies, such as retribution, …	Dying at home has a special cultural meaning for Chinese patients and their families. ncestor worship was the original philosophical underpinning of Chinese culture. Chinese people consider the family to be the basic unit of worship, economic activity, emotional support, and prestige Signifiance of Filial Piety in modern Chinese community, a dying patient is brought home from a hospital when deat…	The issues of death and dying are culturally constructed with parti- cular social and historical experiences. When faced with a life-threatening illness and the possible or subsequent death of a family member, Chinese people may try other methods to prolong life, use a mixture of traditional and western therapies, and look to their traditions and culture to provide support for these methods. In a…	TCM provides the dying person with a sense of control and conti- nuity of treatment that leads to an improvement in the physical and mental health of patients receiving palliative care
Author(s)	Year	Title	Journal	Study Aim	Location (Place & Density)	Ethnic Group	Targeted Population (e.g. patients, providers, carers, students, policy-makers)	Type of Paper (e.g. intervention, primary research, secondary analysis, epidemiology, commentary, discussion or theoretical)	Barriers to End-of-life Care	Enablers for End-of-life Care	Targeted Audience	Type of Intervention (e.g. individual, familial, community, societal, structural)	Intervention details	Methodology	Considered Religion or Spirituality (provide details)	Cultural-sensitivity to Non-dominant Canadian Groups	Main Findings	Additional information related to the overall scoping question
Jang et al	2010	Willingness of Older Korean-American Adults to Use Hospice	The American Geriatrics Society	the present study explored predictors of willingness of older Korean- American adults (N 5 675) to use hospice. the study considered predisposing factors (age, sex, marital status, education), potential health needs (chronic conditions, functional dis- ability), and enabling factors (health insurance, accultura- tion, prior awareness of hospice).	Florida, USA	Koreans	Older Korean-American adults	Primary research	Lack of knowledge, unwillingness to use EoL services Language issues Lack of awareness	Knowledge, education, chronic conditions, health insurance and higher levels of accultration and prior awareness of hospice, Prior exposure to services promotes openness and acceptance of services.	Healthcare	NA	NA	Data were col- lected from March through August 2008 in Tampa and Orlando, Florida. The surveys were conducted with Korean adults aged 60 and older who were able to understand and complete the questionnaire. The survey questionnaires were in Korean and were developed through back-translation and pilot-testing with 20 older Korean adults who were representative of the anticipated sample. Because i…	The survey sites included 25 local Korean churches, two other groups with a religious affiliation - not explicitly considered besides in recruitment for participation	Despite the value of hospice in ensuring quality of life as long as possible, few members of racial and ethnic minority groups know about EOL care options and use such services. cultural beliefs that may influ- ence perceptions and attitudes toward EOL care such as filial piety and filial expectations need to be addressed in the programs.	Nearly three-quarters of the sample answered yes to the following statement and question, ‘‘Hospice is a program that helps people who are dying by making them feel comfortable and free of pain when they can no longer be cured of their disease. If you needed hospice services, would you use them?’’ A greater willingness was observed in younger persons, those w/ higher education, chronic conditions…	The present study highlights the role of prior awareness in shaping individuals’ attitudes toward services, calling attention to a need for community education and outreach programs for racial and ethnic minorities, with specific emphasis on dissemi- nation of information and greater awareness of hospice services.
Author(s)	Year	Title	Journal	Study Aim	Location (Place & Density)	Ethnic Group	Targeted Population (e.g. patients, providers, carers, students, policy-makers)	Type of Paper (e.g. intervention, primary research, secondary analysis, epidemiology, commentary, discussion or theoretical)	Barriers to End-of-life Care	Enablers for End-of-life Care	Targeted Audience	Type of Intervention (e.g. individual, familial, community, societal, structural)	Intervention details	Methodology	Considered Religion or Spirituality (provide details)	Cultural-sensitivity to Non-dominant Canadian Groups	Main Findings	Additional information related to the overall scoping question
Johnson et al	2005	The Influence of Spiritual Beliefs and Practices on the Treatment Preferences of African Americans: A Review of the Literature	The American Geriatrics Society	pirituality is an important part of African-American culture and is often cited as an explanation for the more- aggressive treatment preferences of some African Ameri- cans at the end of life. This paper reviews the literature on spiritual beliefs that may influence the treatment decisions of African Americans.	NA	African Americans	Study populations included community- dwelling older people, nursing home residents, hospitalized patients, and those with human immunodeficiency virus (HIV)/acquired immunodeficiency syndrome, cancer, dia- betes mellitus, and end-stage renal disease.	Review	The belief that God, not doctors determines whether a person lives or dies, and practise of praying for miracles rather than accepting death, may make it difficult for pateints to cope Lack of communication, lack of understanding of spiritual support	Spiritual beliefs to promote healing, prayer HC practitioners should acknowledge, respect, and explore the importance of spirituality to their patients. Good communication where providers istening to patients and their families as they share their spiritual beliefs, acknowledging the impor- tance of these beliefs and exploring how these and other belief systems influence their understanding of il…	Healthcare providers	NA	NA	databases were searched for relevant litera- ture: Medline 1966 to February 2003, Psych Info 1872 to February 2003, and CINAHL 1982 to February 2003. The subject headings African Continental Ancestry Group (in- cludes blacks and African Americans in Medline) or blacks (Psych Info and CINAHL) were combined with the head- ings spirituality, religion, religion and medicine, terminal are, palliative …	Spirituality is an important part of African-American culture and is often cited as an explanation for the more- aggressive treatment preferences of some African Ameri- cans at the end of life. spiritual beliefs and practices are a source of comfort, coping, and support and are the most effective way to influence healing; God is responsible for physical and spiritual health; and the doctor is God…	The importance of spirituality in African- American culture may partly explain these differences. Spiritual beliefs are often important to dying patients and their families, and studies indicate that patients want physicians to attend to their spiritual as well as physical needs. Given the growing ethnic diversity of the United States, understanding spiritual beliefs within the context of cultura…	Spiritual beliefs specifically addressing treatment pref- erences at the end of life include: only God has power to decide life and death, there are religious prohibitions against physician-assisted death or advance directives lim- iting life-sustaining treatments, and divine intervention and miracles occur. For some African Americans, spiritual beliefs are im- portant in understanding and coping…	Greater religiosity was associated with negative attitudes toward actively ending life or limiting life-sustaining therapies
Author(s)	Year	Title	Journal	Study Aim	Location (Place & Density)	Ethnic Group	Targeted Population (e.g. patients, providers, carers, students, policy-makers)	Type of Paper (e.g. intervention, primary research, secondary analysis, epidemiology, commentary, discussion or theoretical)	Barriers to End-of-life Care	Enablers for End-of-life Care	Targeted Audience	Type of Intervention (e.g. individual, familial, community, societal, structural)	Intervention details	Methodology	Considered Religion or Spirituality (provide details)	Cultural-sensitivity to Non-dominant Canadian Groups	Main Findings	Additional information related to the overall scoping question
Jones	2005	Diversities in approach to end-of-life: A view from Britain of the qualitative literature	Journal of Research in Nursing	To systematically investigate qualitative literature on end-of-life issues and ethnicity/race/diversity, employing qualitative methods and philosophical concepts.	UK	NA	NA	Review	Misunderstandings re: diversity creates new myths/stereotypes/inaccuracies Lack of trust in medical community Decision making styles in relation to EoL - family decision making styles may be misunderstood	sensitivity to the varying expectations and mix of involvement of patients, practitioners and family (including concepts of extended family and significant others) in end-of-life care. relationship-centred approach to end-of-life care that includes diversity in its wider sense and the participation of all care partners in communication, information- sharing and decision-making. This is accomplish…	Caregivers, Healthcare providers, policy makers	NA	NA	A database of 119 references was compiled using a range of techniques, including information foraging theory. Qualitative principles, such as ‘citation snowballing’ and ‘data saturation’, were utilised to gather and consolidate the literature. A model of ‘signal and noise’ was employed to balance methodological rigour against the strength of the message itself in the literature included in the fi…	The meaning-making role of the hospice movement’s practice of facilitating mental and spiritual preparation for death establishes a more holistic model on which to begin to develop and extend a more enlightened approach to end-of-life care across spiritual belief systems. End-of-life decision-making is often couched in religious contexts, particularly within networks of social relations in many n…	gender, race/ethnicity, class and religion are important factors, but it is social relationships (and chiefly family systems) that matter. It becomes clear that questions of disclosure of patient information are embedded within a network of social relations in many non-Western and/or non Northern-European cultures.‘Definitions of both quality of life and good clinical practices about truth-tellin…	Healthcare providers must recognise that the basic values, principles and assumptions of Western medicine and bioethics are themselves historically situated and culturally determined. The rights of families to medical knowledge and their roles in decision-making are just as valid, inalienable and crucial to the cultural belief systems of many ethic minority communities as patient autonomy models …
Author(s)	Year	Title	Journal	Study Aim	Location (Place & Density)	Ethnic Group	Targeted Population (e.g. patients, providers, carers, students, policy-makers)	Type of Paper (e.g. intervention, primary research, secondary analysis, epidemiology, commentary, discussion or theoretical)	Barriers to End-of-life Care	Enablers for End-of-life Care	Targeted Audience	Type of Intervention (e.g. individual, familial, community, societal, structural)	Intervention details	Methodology	Considered Religion or Spirituality (provide details)	Cultural-sensitivity to Non-dominant Canadian Groups	Main Findings	Additional information related to the overall scoping question
Jovanovic	2011	Cultural Competency and Diversity Among Hospice Palliative Care Volunteers	American Journal of Hospice and Palliative Medicine	This case study examines the current state of cultural competence in hospice and palliative care in the Greater Toronto Area (GTA). Because of changing demographic trends and ethnic minorities underutilizing hospice palliative care services, this research examined the current state of culturally competent care in a hospice setting, and the challenges to providing culturally competent care in a ho…	Toronto, Canada	NA	Hospice volunteers	Case study	Health care staff and volunteers who are are inadequately trained in cultural competency, who lack the linguistic abilities to communicate in languages other than English and French and whose breadth of knowledge re: different cultural beliefs and attitudes toward death and dying are weak, if not lacking.Minorities suffer cultural and linguistic bar- riers when trying to access competent end-of-l…	HC providers and volunteers and people who work w/ patients should have proper education, training and self reflection when working with multicultural, multilingual, multiethnic, and multireligious population. Culturally diverse, multilingual staff who can deal with different cultures	Healcare providers, health care staff and volunteers	NA	NA	A case study was conducted with a hospice and included in-depth interviews with 14 hospice volun- teers.	When a muslim boy initiated a conversation about his love for God, the volunteer felt really uncomfortable - clash of cultures between client and volunteer - need more cultural competency	Cultural competency in health care is essentially about ensuring that people are open to, respectful and cognizant of the various cul- tural differences between people, and most importantly to be knowledgeable about these differences. Cultural compe- tency in health care is not a final destination for health care pro- viders but is an ongoing reflexive journey encompassing a varied and complex in…	The findings reveal that volunteers encountered cultural clashes when their level of cultural competency was weak. Second, volunteers revealed there was a lack of adequate cultural competency training with their hospice, and finally, there was a lack of ethnic, cultural, and linguistic diversity among the hospice volunteers.
Author(s)	Year	Title	Journal	Study Aim	Location (Place & Density)	Ethnic Group	Targeted Population (e.g. patients, providers, carers, students, policy-makers)	Type of Paper (e.g. intervention, primary research, secondary analysis, epidemiology, commentary, discussion or theoretical)	Barriers to End-of-life Care	Enablers for End-of-life Care	Targeted Audience	Type of Intervention (e.g. individual, familial, community, societal, structural)	Intervention details	Methodology	Considered Religion or Spirituality (provide details)	Cultural-sensitivity to Non-dominant Canadian Groups	Main Findings	Additional information related to the overall scoping question
Kelley et al	2010	End-of-Life Care Preferences and Planning of Older Latinos	The American Geriatrics Society	To measure end-of-life (EOL) care prefer- ences and advance care planning (ACP) in older Latinos and to examine the relationship between culture-based attitudes and extent of ACP.	California, USA	Latinos	Older Latinos	Primary Research	Prefer- ences for limited patient autonomy and family-centered decision-making may hinder older Latinos’ ability to receive desired care in the existing U.S. healthcare system. Not documenting ACP poses as a problem as without doc- umentation, such discussions may be less likely to guide care.	Clinicians must recognize desire for family centered decision making and provide patients the opportunity to make decisions together w/ their families when preferred. Policies to faciliate family decision making - routine family meetings, private spaces for family discussions, involving a social worker or non physical member of the medical team w/ specialized communication and consensus building …	Policy makers, health care staff	NA	NA	Cross-sectional interviews w/ 147 older Latinos.	Not significant, only considered as a variable	Emphasis on family centered decisdion making and limited patient autonomy. These preferences are notably at odds with guiding principles of EOL care in the United States, namely, protection of patient autonomy and legal recognition of a single surrogate decision-maker. A prefer- ence for less autonomy was associated with lower rates of advance directive completion in this sample. This discord may…	The majority of older Latinos studied preferred less-aggressive, comfort-focused EOL care, yet few had documented or communicated this preference. This discrepancy places older Latinos at risk of receiving high- intensity care inconsistent with their preferences.
Author(s)	Year	Title	Journal	Study Aim	Location (Place & Density)	Ethnic Group	Targeted Population (e.g. patients, providers, carers, students, policy-makers)	Type of Paper (e.g. intervention, primary research, secondary analysis, epidemiology, commentary, discussion or theoretical)	Barriers to End-of-life Care	Enablers for End-of-life Care	Targeted Audience	Type of Intervention (e.g. individual, familial, community, societal, structural)	Intervention details	Methodology	Considered Religion or Spirituality (provide details)	Cultural-sensitivity to Non-dominant Canadian Groups	Main Findings	Additional information related to the overall scoping question
Ko et al	2010	Role of Children in End-of-Life Treatment Planning Among Korean American Older Adults	Journal of Social Work in End-Of-Life & Palliative Care	Three focus groups (n1⁄423) with Korean American older adults explored the role of culture in end-of-life decision making. Understanding the role of children in end-of- life decision making among Korean American older adults is important for culturally competent care.	USA	Koreans	Korean American Older Adults	Primary research	Lack of knowledge or misun- derstanding Discussing EoL topics causes discomfort Children's refusal to engage in EoL communication Usually oldest son = designate, and sharing of decision making amongst children could lead to conflict	Understand the role of children in decision making and adhering to parents' tx preferences at EoL under- stand the influence of physicians when facilitating communication among physicians, Korean American older adult patients, and their children, in order to encourage the constructive use of the physician’s status while safeguard- ing against the potential for undue influence by the physician. Be…	Social workers	NA	NA	A qualitative study using focus groups was conducted. The three focus groups (N 1⁄4 9, 8, 6) were conducted in the Korean language at the two par- ticipating senior centers and each was approximately 2-hours long. Individ- ual interviews with a structured questionnaire were conducted prior to the focus groups.	We found that more than one half of our participants were Protestant and more than one half of the participants reported being deeply=fairly religious. Confucianism is adhered to as a philosophy that has been ingrained in tradition and cultural values, parti- cularly in relation to parent-child relationships and attitudes toward death. A limitation of this study is that we did not ascertain how, …	Cultural influences determine whether children will follow parents' wishes. Children raised in Korea were considered to make more efforts to extend parent's life vs. those raised in USA. Collectivist decision making in Korean culture. Filial piety was discussed as an important cultural factor influencing the decision-making process among parents and children, which is consistent with previous fin…	Study participants experienced negative responses from their children when they attempted to discuss their end-of-life treatment preferences.Participants attributed their children’s refusal to engage in com- munication about end of life with them to their wanting to protect their par- ents from negative and unpleasant thoughts about illness and death, which is one of the obligations of filial pie…
Author(s)	Year	Title	Journal	Study Aim	Location (Place & Density)	Ethnic Group	Targeted Population (e.g. patients, providers, carers, students, policy-makers)	Type of Paper (e.g. intervention, primary research, secondary analysis, epidemiology, commentary, discussion or theoretical)	Barriers to End-of-life Care	Enablers for End-of-life Care	Targeted Audience	Type of Intervention (e.g. individual, familial, community, societal, structural)	Intervention details	Methodology	Considered Religion or Spirituality (provide details)	Cultural-sensitivity to Non-dominant Canadian Groups	Main Findings	Additional information related to the overall scoping question
Ko et al	2013	Do Older Korean Immigrants Engage in End-of-Life Communication?	Educational Gerontology	This study explored EOL communication among older Korean immigrants. The findings on lack of EOL communication, in particular with health care professionals, point to the importance of community-based education on EOL care planning. Health care professionals’ active dialogue with older adults and family members and provision of culturally adequate EOL care is imperative.	NYC, USA	Koreans	Older Korean immigrants	Primary Research	Health care professionals, including physicians, are not comfortable initiating these conversations for fear of upsetting and discouraging their patients. Cultural taboos about discussing terminal illness or death among certain groups might heighten these feelings of discomfort. Having general EOL communication as opposed to specific discussions might be related to the parti- cipants’ lack of kno…	Health care professionals’ active dialogue with older adults and family members and provision of culturally adequate EOL care is imperative. Understand decision making involves inclusion of family members. It is important for health care professionals to assess an individual’s willingness to discuss EOL care options without making assumptions that discussing such topics are a taboo in certain cul…	Healthcare professionals	NA	NA	Cross-sectional design.195 older Korean immigrants who were members of Korean senior centers in New York City were interviewed face-to-face using structured questionnaires. A convenience sampling method was used to select participants from the two Korean senior centers located in Korea Town. Members who expressed an interest in participating in the study were asked to provide their names and cont…	Other social, cultural, and religious/spiritual contexts also need to be considered in under- standing advance care planning. Some studies (Kelley et al., 2010; Matsui et al., 2008) have found a significant association between acculturation and advance care planning such that part- icipants with greater acculturation were more likely to engage in advance care planning. In this study, participants…	EOL communication is influenced by multiple components including personal, situational, social, and cultural factors. Korean American older adults believe that it is best to avoid talking about serious illness and death before they occur. In this study, those who did not engage in EOL communication held significantly more traditional perspectives toward discussing EOL care than their counterparts.	Overall, 21.9% of participants reported to have discussed their end-of-life treat- ment preferences with others, primarily family members. Attitudes toward end-of-life discussions, perceived burden, religiosity, and the number of children in the U.S. significantly accounted for end-of-life communication. Culturally appropriate interventions are recommended to promote dialogue regarding treatment …	EOL discussions occurred mostly with family members as opposed to health care professionals
Author(s)	Year	Title	Journal	Study Aim	Location (Place & Density)	Ethnic Group	Targeted Population (e.g. patients, providers, carers, students, policy-makers)	Type of Paper (e.g. intervention, primary research, secondary analysis, epidemiology, commentary, discussion or theoretical)	Barriers to End-of-life Care	Enablers for End-of-life Care	Targeted Audience	Type of Intervention (e.g. individual, familial, community, societal, structural)	Intervention details	Methodology	Considered Religion or Spirituality (provide details)	Cultural-sensitivity to Non-dominant Canadian Groups	Main Findings	Additional information related to the overall scoping question
Kongsuwan et al	2012	Thai Buddhist families’ perspective of a peaceful death in ICUs	Nursing in Critical Care	To describe the concept of a peaceful death in Ics from the persepctive of Thai Buddhist family members	Thailand	Thai people	Family members whose loved ones died in adult ICUs	Primary research	Misunderstanding that death is not simply an individual concern but also invovles families and belief systems.	Mutual care btw nurses and dying patients' family is necessary to promote a peaceful death in ICU. Understand dying patient's family = a group that has privelege in managing the death of a loved one to help them achieve a peaceful death. Encouragement by nurses and care providers	Healthcare providers, nurses	NA	NA	This descriptive qualitative study was based on data generated from individual in-depth interviews of nine Thai Buddhist family members from the southern region of Thailand whose loved ones died in adult ICUs. Colaizzi’s phenomenological approach was used to analyse the data. Rigour for the study was established by Lincoln and Guga’s guidelines for qualitative research studies.	‘Not suffering’ is a common concept that describes a peaceful death for Buddhists. Based on their Buddhist belief, the participants stated that a peaceful death would happen if the mind was peaceful and happy	In this study, the core quality ‘family members were not mourning’ suggests that crying loudly and shedding tears on the body of dying persons were not appropriate in Thai Buddhist culture. Thai Buddhists believe that if this happened the dying person would not die peacefully and the spirit would not go to the heaven or a good place. This is markedly different from the Chinese culture. Chinese pe…	Five core qualities emerged that made-up the concept of a peaceful death as described by Thai Buddhist family members who cared for their loved ones while they were dying in ICUs. These core qualities were ‘knowing death was impending, preparing for a peaceful state of mind, not suffering, being with family members and not alone, and family members were not mourning’. Conclusion: Thai Buddhist fa…
Author(s)	Year	Title	Journal	Study Aim	Location (Place & Density)	Ethnic Group	Targeted Population (e.g. patients, providers, carers, students, policy-makers)	Type of Paper (e.g. intervention, primary research, secondary analysis, epidemiology, commentary, discussion or theoretical)	Barriers to End-of-life Care	Enablers for End-of-life Care	Targeted Audience	Type of Intervention (e.g. individual, familial, community, societal, structural)	Intervention details	Methodology	Considered Religion or Spirituality (provide details)	Cultural-sensitivity to Non-dominant Canadian Groups	Main Findings	Additional information related to the overall scoping question
Kwak et al	2005	Current Research Findings on End-of-Life Decision Making Among Racially or Ethnically Diverse Groups	The Gerontological Society of America	We reviewed the research literature on racial or ethnic diversity and end-of-life decision making in order to identify key findings and provide recommendations for future research.	USA	Non-white racial or ethnic groups	Patients	Review	Hicks and Lam have argued that assumptions of an autonomous and primary decision maker of most decision-making theories reflect biases of Western culture and ignore the influence of family members and the larger social networks and may not be appropriate for non-Western cultures	Policy makers need to find ways to allow flexibility to support values and norms of various racial or ethnic groups in order to respect and protect rights of patients and their families.	Policy makers, health care staff	NA	NA	Narrative review by identifying 33 empirical studies re: race and ethnicity and EoL decision making	NA	Korean and Mexican American older adults were more likely to believe that family, specifically adult children, should make decisions regarding end-of-life treat- ments in the event that they become incompetent or terminally ill compared with White or African American groups. These researchers reported that Korean American older adults believed that end-of- life decision making is the family’s res…	In sum, research to date suggests that race, eth- nicity, and culture have powerful effects on end-of-life decision making. Although the complexity of this area precludes simple conclusions, research on diversity and the end of life has the potential not only to ad- vance theoretical understandings of culture and aging but also to improve care for older adults at a time in their lives where they …
Author(s)	Year	Title	Journal	Study Aim	Location (Place & Density)	Ethnic Group	Targeted Population (e.g. patients, providers, carers, students, policy-makers)	Type of Paper (e.g. intervention, primary research, secondary analysis, epidemiology, commentary, discussion or theoretical)	Barriers to End-of-life Care	Enablers for End-of-life Care	Targeted Audience	Type of Intervention (e.g. individual, familial, community, societal, structural)	Intervention details	Methodology	Considered Religion or Spirituality (provide details)	Cultural-sensitivity to Non-dominant Canadian Groups	Main Findings	Additional information related to the overall scoping question
Kwak et al	2007	Attitudes and Preferences of Korean-American Older Adults and Caregivers on End-of-Life Care	ETHNOGERIATRICS & SPECIAL POPULATIONS	This focus-group pilot study examined social and cultural factors influencing views of Korean-American older adults and caregivers on advance care planning and hospice care.	USA	Koreans	Korean patients	Primary research	Lack of knowledge about end-of-life- The majority of older adults and caregivers have little knowledge of or misconceptions about advance directives and care hospital. Initiating end-of-life discussion is difficult for older adults and caregivers. Older adults prefer indirect communication through noon chi. Language barriers	Physicians facilitate end-of-life Physicians can play a valuable role in assisting older adults and caregivers in end-of-life care planning by initiating end- communication of-life conversations. Developing educational tools and providing learning opportunities to the Korean-American community will be an important step in increasing awareness of the value and utility of advance care planning and …	Healcare providers, health care staff	NA	NA	This was a nonexperimental, qualitative pilot study using focus groups. Focus group interviewing involves four to 12 people in a nonthreatening environment and is known to be appropriate methodology for research with older adults and persons with disabilities.	NA	Home death is a valued cultural norm but also has potential to impose burden on family. Filial piety supports and rejects use of hospice. The cultural expectation is for family to make the final end-of-life care decision. A benefit of advance directives is that they guide children in making the final decision for older adults.	This study found diverse attitudes among Korean Americans toward end-of-life care and cultural and struc- tural barriers to advance care planning and hospice use. Older adults and caregivers both expressed a lack of knowl- edge about advance care planning and hospice and agreed that the family would make the final decision about the end- of-life care, while acknowledging the challenge of initiati…
Author(s)	Year	Title	Journal	Study Aim	Location (Place & Density)	Ethnic Group	Targeted Population (e.g. patients, providers, carers, students, policy-makers)	Type of Paper (e.g. intervention, primary research, secondary analysis, epidemiology, commentary, discussion or theoretical)	Barriers to End-of-life Care	Enablers for End-of-life Care	Targeted Audience	Type of Intervention (e.g. individual, familial, community, societal, structural)	Intervention details	Methodology	Considered Religion or Spirituality (provide details)	Cultural-sensitivity to Non-dominant Canadian Groups	Main Findings	Additional information related to the overall scoping question
Laguna et al	2012	Racial/Ethnic Minority Access to End-of- Life Care: A Conceptual Framework	Home Health Care Services Quarterly	The purpose of this article is to propose a conceptual framework that offers a more complete understanding of the factors contributing to minority EOL care disparities. Drawing from previous health care access models and minority EOL access barriers identified in previous studies, this article pro- poses a series of patient-level, system-level, and societal-level barriers that, along with provide…	USA	NA	Providers	Theoretical	challenges communicating comfort care preferences to providers poten- tially resulting in care that is not consistent with the patient’s wishes. Fundamental differences in truth-telling and decision-making may present added challenges to minority advance care planning. While the U.S. health care system emphasizes patient autonomy, other cultures value more collective approaches, often looking to …	Sensitivity to biases, learn to empower patients and their families and dev't trusting and therapeutic relationships. Cultural competence, communication skills, medical knowledge, technical skills, appropriateness of care, patient adherence	Clinicians and researchers	NA	NA	Synthesis of previous research to dev't a framework	Patient religious beliefs have a strong influence on EOL decision- making, with religious individuals preferring more aggressive interventions at EOL.Among minorities, high religiosity has been associated with a preference against advance care plan- ning and decisions not to enroll in hospice ..Religious beliefs have also been shown to affect health care decision-making among non-terminal African…	Physicians’ medical decision-making is influenced by their race, ethnicity, and cultural identification. Compared to White physicians, African American physicians are less likely to support advance directives in their patients, less like to support early discussions of patient EOL preferences, and more likely to want aggressive care for themselves given a vegetative state. hysician culture also i…	Improved understanding of the numerous potential barriers and mediators to EOL care for minorities may increase health and social service provider awareness, foster the develop- ment of new interventions to overcome barriers to EOL care, and result in more robust interventions that target multiple barriers. Improving clinician awareness on how personal characteristics, values, and practices can p…
Author(s)	Year	Title	Journal	Study Aim	Location (Place & Density)	Ethnic Group	Targeted Population (e.g. patients, providers, carers, students, policy-makers)	Type of Paper (e.g. intervention, primary research, secondary analysis, epidemiology, commentary, discussion or theoretical)	Barriers to End-of-life Care	Enablers for End-of-life Care	Targeted Audience	Type of Intervention (e.g. individual, familial, community, societal, structural)	Intervention details	Methodology	Considered Religion or Spirituality (provide details)	Cultural-sensitivity to Non-dominant Canadian Groups	Main Findings	Additional information related to the overall scoping question
Liao et al	2008	Interdisciplinary End-of-Life Care in Nursing Homes	Clinical Gerontologist The Jounral of Aging and Mental Health	Review to understand how to Improve EOL care in nursing homes	USA	NA	Care providers, healthcare professionals	Analysis	Current end-of-life (EOL) care in these facilities faces substantial challenges, including under- management of pain, dyspnea, and other symptoms, a clash of cultures between palliative care/hospice teams and the nursing facility, and reim- bursement policy that discourages the use of hospice. For ethnic minorities, these challenges are more striking.Other barriers to good EOL care include cultur…	Education, better utilization of hospice, cooperation in quality improvement, and changes in reimbursement policy will lead to better care for these increas- ingly frail and elderly patients. and one third excruciating pain (Buchanan, Choi, Wang, & Huang, 2002). Factors predicting utilization of formal hospice care in nursing homes included having some form of an advance directive, the presence o…	Policy makers	NA	NA	Review of literature	NA	Before attempting to improve EOL care in nursing homes, one must understand the cultural differences between the nursing home staff and the hospice/palliative care team. These differences sit at the root of the problem and are major barriers to full integration of true interdisciplinary EOL care. Many of the professional and nonlicensed staff at nursing homes are from minority backgrounds, while …	Good palliative care requires integration of the traditional nursing emphasis on recovery and stabilization with the palliative emphasis on acceptance of decline and control of symptoms. Finally, for improvements in EOL care to become established, they must be grounded in changes of policy and reimbursement. Such changes need to allow palliative care during trials of restorative therapy and view …
Author(s)	Year	Title	Journal	Study Aim	Location (Place & Density)	Ethnic Group	Targeted Population (e.g. patients, providers, carers, students, policy-makers)	Type of Paper (e.g. intervention, primary research, secondary analysis, epidemiology, commentary, discussion or theoretical)	Barriers to End-of-life Care	Enablers for End-of-life Care	Targeted Audience	Type of Intervention (e.g. individual, familial, community, societal, structural)	Intervention details	Methodology	Considered Religion or Spirituality (provide details)	Cultural-sensitivity to Non-dominant Canadian Groups	Main Findings	Additional information related to the overall scoping question
Loike et al	2010	The Critical Role of Religion: Caring for the Dying Patient from an Orthodox Jewish Perspective	JOURNAL OF PALLIATIVE MEDICINE	In this article we explain several underlying Orthodox re- ligious beliefs and principles that impact end-of-life decisions. We believe the consensus guidelines we present are applica- ble to any hospital in the world that serves an Orthodox Jewish population. The guidelines underscore both the need for clergy of all faiths to exchange views and ideas with physicians and other health care profess…	USA	Jewish patients	Providers	Analysis	Patients nearing the end of life often lose interest in eating or have difficulty swallowing, which can lead to choking and aspiration. In such cases, it is sufficient to make patients comfortable by using menthol swabs or ice chips. Misunderstandings of medical condition and tx	Enhancing the capacity of health care professionals to better respect, guide, help, and comfort the religious patient and the family at life’s end is a critical component of providing comprehensive patient care. Respecting the religious and cultural values of the patient, in addition, is not only a Jewish concern but is a generic concern at a hospital where there are patients of diverse tradition…	Healthcare professionals	NA	NA	The guidelines for the care of the dying Orthodox Jewish patient were mutually agreed upon by the authors, recognized authorities in medicine, ethics, and Jewish law, who presented their perspectives during a 1-day symposium and who participated in an active working-group session.	Religious perspectives on advance direc- tives, comfort care and pain control, nutrition and hydration, do not resuscitate/do not intubate (DNR/DNI), and extubation are often unfamiliar to the American medical community. One major philosophical/ethical difference between secu- lar and Halakhic practice is that U.S. law promotes and even relies on autonomy of the patient and family in making medic…	Enhancing the capacity of health care professionals to bet- ter respect, guide, help, and comfort the religious patient and the family at life’s end is a critical component of providing comprehensive patient care. Respecting the religious and cultural values of the patient, in addition, is not only a Jewish concern but is a generic concern at a hospital where there are patients of diverse traditi…	Care of the religious patient close to death is enormously complex especially when balancing religious obligations, the role of the rabbi, medical procedures, and personal preferences. These guidelines address from a religious perspective profound issues such as the definition of death, organ donation, and caring for the patient at life’s end. The guidelines can be useful for any hospital that se…
Author(s)	Year	Title	Journal	Study Aim	Location (Place & Density)	Ethnic Group	Targeted Population (e.g. patients, providers, carers, students, policy-makers)	Type of Paper (e.g. intervention, primary research, secondary analysis, epidemiology, commentary, discussion or theoretical)	Barriers to End-of-life Care	Enablers for End-of-life Care	Targeted Audience	Type of Intervention (e.g. individual, familial, community, societal, structural)	Intervention details	Methodology	Considered Religion or Spirituality (provide details)	Cultural-sensitivity to Non-dominant Canadian Groups	Main Findings	Additional information related to the overall scoping question
Morita et al	2004	Existential concerns of terminally ill cancer patients receiving specialized palliative care in Japan	Support Care Cancer	The aim of this study was to categorize existential concerns of Japanese terminally ill cancer pa- tients and explore care strategies.	Japan	Japanese	Patients	Primary research	Communication, inability to verbally articulate needs, isolation concernss, concersn about family preparation, feeling that they are a burden, patient-family relationship concerns, loss of physical control	Support patients to receive available treatments and second opinion; support patient coping style; religious counseling,Help patients and family to share feelings and time, Facilitate family grief, support patients to complete life tasks for family,Maintain function by rehabilitation and orthotics; facilitate self-care and enhance cognitive control Minimize sedative medications; treat cognitive i…	Caregivers, Healthcare providers, policy makers	NA	NA	A multicenter cross-sectional study in 88 terminally ill cancer patients receiving specialized inpa- tient palliative care was performed. The nurses explored patient existen- tial concerns by asking several key questions, and recorded the answers that they considered typically de- scribed the patients’ concerns. All statements recorded by the nurses were analyzed using content analysis methods.	Not considered as the authors state "many Japense have no specific religion"	Not specifically considered - looked beyond cultural differences to shared universal experiences	Existential concerns of Japanese termi- nally ill cancer patients were categorized as relationship- related concerns, loss of control, burden on others, loss of continuity, uncompleted life task, hope/hopelessness, and acceptance/preparation. This classification can contribute to the development of effective therapeutic interventions to alleviate existential distress. These themes seemed to encom…
Author(s)	Year	Title	Journal	Study Aim	Location (Place & Density)	Ethnic Group	Targeted Population (e.g. patients, providers, carers, students, policy-makers)	Type of Paper (e.g. intervention, primary research, secondary analysis, epidemiology, commentary, discussion or theoretical)	Barriers to End-of-life Care	Enablers for End-of-life Care	Targeted Audience	Type of Intervention (e.g. individual, familial, community, societal, structural)	Intervention details	Methodology	Considered Religion or Spirituality (provide details)	Cultural-sensitivity to Non-dominant Canadian Groups	Main Findings	Additional information related to the overall scoping question
Narayanasamy	2007	Palliative care and spirituality	Indian Journal of Palliative Care	In this article, the author draws from his empirical work on spirituality and culture to develop a discourse on palliative care and spirituality in both secular and non-secular settings. In doing so, this paper offers some understanding into the concept of spirituality, spiritual needs and spiritual care interventions in palliative care in terms of empirical evidence.	NA	South Asians	Patients	Review	Poor self concept or self esteem, self image, hopelessness, despair, sense of loss, anxiety, sadness, anger, fear/anxiety	Trust, expression of beliefs and values, hope, patient's social support system, sensitivity to person's cultural values, physical preferences and social needs, good listening and communication, non judgemental approach	Healthcare practioners	NA	NA	Literature review	Spiritual support may act as an adjunct to the palliative care of those facing advanced diseases and end of life. Chronic illnesses and advanced diseases may leave the persons in a state of imbalance or disharmony of body, mind and spirit. W/ regard to spirituality and healing, there is a consensus in literature about the influence of spirituality on recovery and the ability to cope with and adju…	Caring for an individual requires action, support and assistance…means a non-judgemental approach and showing sensitivity to person's cultural values. It is worth noting that Buddhism, an offshoot of Hinduism, has influenced the spiritual culture of Sri Lanka, Tibet, China, Japan, Korea, Thailand and many other countries of Asia. Critical junctures such as chronic illnesses and other crises compe…	The evidence suggests that spiritual issues need to be considered and patients are supported to attain a better quality of life whilst facing chronic illness or end of life. It is hoped that healthcare practioners are guided toward maximising their role in spiritual support for their patients. Spiritual support for patients can be challenging, but at the same time it can be a rewarding experience…	Terminal illnesses challenge all aspects of the person. Those requiring palliative care may have physical, psychosocial and spiritual needs. Although the suggested strategies are derived from Judeo- Christian perspectives to some extent, much of the discourse in this paper could be adapted to secular and non-secular contexts in South East Asia since the lived experience of chronic and end-of-life…
Author(s)	Year	Title	Journal	Study Aim	Location (Place & Density)	Ethnic Group	Targeted Population (e.g. patients, providers, carers, students, policy-makers)	Type of Paper (e.g. intervention, primary research, secondary analysis, epidemiology, commentary, discussion or theoretical)	Barriers to End-of-life Care	Enablers for End-of-life Care	Targeted Audience	Type of Intervention (e.g. individual, familial, community, societal, structural)	Intervention details	Methodology	Considered Religion or Spirituality (provide details)	Cultural-sensitivity to Non-dominant Canadian Groups	Main Findings	Additional information related to the overall scoping question
Nath et al	2008	A Place Called LIFE: Exploring the Advance Care Planning of African-American PACE Enrollees	Social Work in Health Care	The goals of this exploratory study were (a) to describe, among African-American PACE (Program of All-Inclusive Care for the Elderly) enrollees, verbalized preferences for end-of-life care as compared to preferences for care as documented in their medical record and (b) to explore the personal values that inform end-of-life decision making among these frail elders.	USA	African Americans	Patients	Primary research	Worry of burdening caregivers, loss of control of personal health care, inability to maintain usual activities of daiy living, cultural misturst of the health care system and religious beliefs that conflict w/ the concept of planning for death	Religious beliefs	Social workers	NA	NA	Medical record review and semi-structured interviews generated descriptive and qualitative data for 18 African-American enrollees in a PACE program located in a large eastern city of the United States.	African-American elders relied on faith in God as central to medical decision making, believing ultimately that God controls the end of life.Participants frequently identified belief in God as a guiding and comforting force. In addition, participants avidly practiced their faiths and felt supported by pastors, church members, and their communities. Participants spoke of praying daily, reading and…	African Americans are less likely to engage in advance care planning because of cultural mistrust of the health care system and religious beliefs that conflict with the concept of planning for death. African Americans were less satisfied with their care at the end of life and reported greater communication diffi- culties with physicians than their White counterparts.	Preferences for EoL care indicated most preferred life-sustaining tx, PACE enrollees had limited information or understanding of the interventions and terminology w/ advance directives, EoL decision making was influencd by desire to maintain usual activities of daily living; to avoid burdening caregivers, and to remain in control of personal health care.	Verbalized preferences and documented advance directives, however, were not always in agreement. Although every participant had an advance directive in the medical record, several still reported they had not documented their preferences for care or were unsure if these documents existed. Similarly, participants seemed unfa- miliar with the purpose and terminology associated with advance directive…
Author(s)	Year	Title	Journal	Study Aim	Location (Place & Density)	Ethnic Group	Targeted Population (e.g. patients, providers, carers, students, policy-makers)	Type of Paper (e.g. intervention, primary research, secondary analysis, epidemiology, commentary, discussion or theoretical)	Barriers to End-of-life Care	Enablers for End-of-life Care	Targeted Audience	Type of Intervention (e.g. individual, familial, community, societal, structural)	Intervention details	Methodology	Considered Religion or Spirituality (provide details)	Cultural-sensitivity to Non-dominant Canadian Groups	Main Findings	Additional information related to the overall scoping question
Peng et al	2012	Cultural Practices and End-of-Life Decision Making in the Neonatal Intensive Care Unit in Taiwan	Journal of Transcultural Nursing	The purpose of this research was to describe conditions of decision making for dying infants and cultural effects on the process of infant death in the neonatal intensive care unit.	Taiwan	Taiwanese people	Patients and carers	Secondary analysis	Lack of open and culturally sensitive discussion btw healthcare providers and families may inhibit decision making process and prevent implementation of neonatal palliative care	Open communication btw health care team and parents, culturally sensitive discussion, clinicians should respect culture and learn culturally competent strategies to comfort grieving families during difficult time, clinicians and healthcare providers hsould be trained and participate in offering appropriate philiosophy, culture, structure and environment during care of patients	Nurses, Palliative end EoL healthcare providers, clinicians	NA	NA	A retro- spective method was used to review charts of 50 neonates who died in the NICU. The study took place in the NICU of a medical center that admitted patients from local,regional, and multiregional populations in Taiwan. All charts of neonatal inpatients who died in the NICU between 2002 and 2008 and who met entry criteria were included. Entry criteria were defined as having terminal conditi…	Various cultural issues affected the dying process of infants in this research. Researchers have found great outward expres- sion of religion at the time of death; in this research, Buddhism was the predominant religion. According to a survey, Buddhist belief uses death as an opportunity for improvement in the next life. The religion of the families was often expressed in their approach to the de…	Research also found that the father was the key person to sign the DNR consent form. This result might be because of the cultural norm that the father is usually the key decision maker in Asian families. Moreover, it was documented that family members made the decision together in 19 cases. According to these documents, family members included grandparents and the siblings of the parents, indicat…	Open communication between the health care team and the parents is an essential element in assisting grieving families. This research found that the majority of records reflected the important role of religion and culture in families’ care for their dying infants. On the other hand, lack of open and culturally sensitive discussion between professional health care providers and families may inhibi…	Buddhism is the main religion in Chinese culture and in Taiwan. Buddhist belief views death as an opportunity for improvement of status in the next life. Therefore, in the Chinese Buddhist view, caring for the dying person focuses on the patient’s state of mind at the moment of her or his death. When death is imminent, reciting sutra in the presence of the dying person will instruct him to go fre…
Author(s)	Year	Title	Journal	Study Aim	Location (Place & Density)	Ethnic Group	Targeted Population (e.g. patients, providers, carers, students, policy-makers)	Type of Paper (e.g. intervention, primary research, secondary analysis, epidemiology, commentary, discussion or theoretical)	Barriers to End-of-life Care	Enablers for End-of-life Care	Targeted Audience	Type of Intervention (e.g. individual, familial, community, societal, structural)	Intervention details	Methodology	Considered Religion or Spirituality (provide details)	Cultural-sensitivity to Non-dominant Canadian Groups	Main Findings	Additional information related to the overall scoping question
Perkins et al	2009	Cultural Beliefs About a Patient’s Right Time to Die: An Exploratory Study	Journal of General Internal Medicine	To understand patients from different ethnic groups' beliefs about the right time to die.	Texas, USA	Mexican Americans, Euro-Americans and African Americans	Patients	Primary research	Doctors may feel ill-prepared to counsel patients / families about the right time to die. Miscommuncation or misunderstanding Reluctance or hesitation to disucss beliefs about EoL an dying w/ doctors, not knowing how to approach the topic, unrealistic beliefs	Drs can review patients condition, explain importance of patient and family beliefs in planning future care, faciliation of responses, cultural sensitivity, communicate general, try to match care to patient or family beliefs, recognize unrealistic beliefs and warm against them	General healthcare practiioners, doctors	NA	NA	Interviews and content analysis of results	Majorities of all ethnic groups and gender subgroups said God helps determine—perhaps decisively—a patient’s time to die.	American ethnic cultures have some distinct beliefs about the right time to die. (African Americans, for example, typically want life support far longer than do Euro-Americans. Wwithin each ethnic group the genders differed consis- tently over two other themes. Some women, but no men, said a patient’s time to die is preset. Majorities of MAs and AAs, but only a minority of EAs, mentioned patient …	Nearly all subjects regardless of ethnic group or gender said God determines (at least partially) a patient’s right time to die, and serious disease signals it. Yet subjects differed by ethnic group over other signals for that time. Patient suffering and dependence on “artificial” life support signaled it for the MAs; patient acceptance of death signaled it for the EAs; and patient suffering and …	Americans may share some beliefs about the right time to die but differ by ethnic groupor gender over other beliefs about that time. Quality end-of-life care requires accommodating such differ- ences whenever reasonable.
Author(s)	Year	Title	Journal	Study Aim	Location (Place & Density)	Ethnic Group	Targeted Population (e.g. patients, providers, carers, students, policy-makers)	Type of Paper (e.g. intervention, primary research, secondary analysis, epidemiology, commentary, discussion or theoretical)	Barriers to End-of-life Care	Enablers for End-of-life Care	Targeted Audience	Type of Intervention (e.g. individual, familial, community, societal, structural)	Intervention details	Methodology	Considered Religion or Spirituality (provide details)	Cultural-sensitivity to Non-dominant Canadian Groups	Main Findings	Additional information related to the overall scoping question
Perry et al	2005	Peer Mentoring: A Culturally Sensitive Approach to End-of-Life Planning for Long-Term Dialysis Patients	American Journal of Kidney Diseases	This study is designed to explore the impact of peer mentoring on end-of-life decision making.	Michigan	Whites, African Americans	Patients	Intervention	Cultural mistrust in healthcare system by African Americans due to historical circumstances (incl. written documents, printed materials), lack of understanding of the EoL and advance directives planning process, disengagement by minority groups	Peer mentoring to address differences in cultural value systems, allay anxiety, promote discussion and acceptance of advance directives planning and death, trust w/ Healthcare personnel w/ whom patients have a relationship	Healthcare, policy makers	Individual - dialysis patients trained to help other patients via peer mentoring	Patients were assigned by ran- dom lots to receive AD information in 1 of 3 ways: (1) through peer mentoring (group 1; peer intervention), (2) through printed material prepared by the National Kidney Foundation (“Advance Directives: A Guide for Patients and Families,” question-and-answer format, targeted at 8th- grade reading level) distributed approximately at the mid- point of the 2- to 4-month…	A controlled randomized intervention study with 203 patients from 21 dialysis centers across Michigan explored the impact of peer mentors, dialysis patients trained to help other patients, on end-of-life planning.	African Americans often have a familial, religious, and communal frame of reference that deters autonomous individual responsiveness, and this characteristic is mani- fest particularly in the consideration of ADs. Relationships with family members and peers who have had similar life experiences may be a more effective way to engender trust and connect- edness with African Americans.	Peer support associated w/ improved subjective well being and lower anxiety in African Americans, but not whites. Cultural mistrust of the health care system in the United States among African Americans could be another explanation for our findings. In such experiences as the 40-year Tuskegee Experiment. African-American men were misled through the use of printed materials to believe they were re…	These results suggest the importance of addressing specific cultural factors in the process of AD education. Common practice assumes that printed materials are effective in educating patients about health care and decision making. However, peer mentoring, a relationship-centered person-to-person approach, may be more effective in some cultural groups because it partakes of oral, rather than writt…	Because peer race was not the critical factor in our study, the relationship itself, and not racial similarity, was the likely stimulus for effective AD education, change in behavior, and psychosocial well- being. printed material does not appear to change attitudes or foster completion of ADs without the added input of trusted health care personnel with whom patients have some ongoing relationsh…
Author(s)	Year	Title	Journal	Study Aim	Location (Place & Density)	Ethnic Group	Targeted Population (e.g. patients, providers, carers, students, policy-makers)	Type of Paper (e.g. intervention, primary research, secondary analysis, epidemiology, commentary, discussion or theoretical)	Barriers to End-of-life Care	Enablers for End-of-life Care	Targeted Audience	Type of Intervention (e.g. individual, familial, community, societal, structural)	Intervention details	Methodology	Considered Religion or Spirituality (provide details)	Cultural-sensitivity to Non-dominant Canadian Groups	Main Findings	Additional information related to the overall scoping question
Pesult	2010	Situated clinical encounters in the negotiation of religious and spiritual plurality: A critical ethnography	International Journal of Nursing Studies	The purpose of the study was to analyze the negotiation of religious and spiritual plurality in clinical encounters, and the social, gendered, cultural, historical, economic and political contexts that shape that negotiation.	Canada	Diverse	Healthcare professionals, spiritual care providers, patients ,families, administators	Primary research	Integrating spirituality and religion into clinical care can be ethically challenging, patient resistance	Training, education, self reflection, negotiating resistance, creating safe spaces, understanding and connection	Healthcare providers	NA	NA	Critical ethnogaphy w/ in depth interviews and participant observations	Religious and spiritual identities of healthcare providers are highly influential in clinical encounters.These identities are complex and shaped by a variety of religious, cultural and disciplinary influences. increasing religious and spiritual diversity in globalized societies, and the impor- tance of spirituality and religion to patients during times of illness, indicates a need to rethink pote…	physician spoke of his Greek Orthodox heritage which he critiqued as being a ‘‘cultural religion’’ that marked him as foreign as a child. He believed that religion had no role in his care providing, though he described his approach to care as ‘pastoral’. When asked the demographic question of religious affiliation, he replied ‘Greek Orthodox’ (Health care professional 2), an example of this type …	Clinical encounters between care providers and recipients were shaped by how individual identities in relation to religion and spirituality were constructed. Importantly, these identities did not occur in isolation from other lines of social classification such as gender, race, and class. Negotiating difference was a process of seeing spirituality as a point of connection, eliciting the meaning s…	The complexity of religious and spiritual identity construction and negotiation raises important questions about language and about professional compe- tence and boundaries in clinical encounters where religion and spirituality are relevant concerns.Successful negotiation across spiritual and religious difference arises from a commitment to personal development while holding to a clear understand…
Author(s)	Year	Title	Journal	Study Aim	Location (Place & Density)	Ethnic Group	Targeted Population (e.g. patients, providers, carers, students, policy-makers)	Type of Paper (e.g. intervention, primary research, secondary analysis, epidemiology, commentary, discussion or theoretical)	Barriers to End-of-life Care	Enablers for End-of-life Care	Targeted Audience	Type of Intervention (e.g. individual, familial, community, societal, structural)	Intervention details	Methodology	Considered Religion or Spirituality (provide details)	Cultural-sensitivity to Non-dominant Canadian Groups	Main Findings	Additional information related to the overall scoping question
Phua et al	2011	End-of-Life Care in the General Wards of a Singaporean Hospital: An Asian Perspective	JOURNAL OF PALLIATIVE MEDICINE	To understand EoL care in general wards of a Singaporean hospital, evaluated the prevalence of do- not-resuscitate (DNR) orders and orders for or against life-sustaining therapies; second, if such orders were discussed with the patients and/or family members; and third, the actual treatments provided before death.	Singapore	Chinese, Malays, and Indians	Carers	Secondary Research	This study reveals a huge gap between the patient-centric model of end-of-life decision making pro- moted by the West, and the family-centric model held by several Asian cultures. Lack of commitment for life sustaining therapies	Cultural sensitivity by healthcare professional, communication and information sharing btw healthcare professional, patient and family, understand family centric models in Asian cultures in decision making	Healthcare professionals	NA	NA	We performed a retrospective medical chart review of all 683 adult patients who died without intensive care unit (ICU) admission in our Singaporean hospital in 2007. We first evaluated the prevalence of do- not-resuscitate (DNR) orders and orders for or against life-sustaining therapies; second, if such orders were discussed with the patients and/or family members; and third, the actual treatment…	Not addressed	This study reveals a huge gap between the patient-centric model of end-of-life decision making pro- moted by the West, and the family-centric model held by several Asian cultures. This gap may be narrowed via the use of advance directives before the terminal hospitalisation. argued that a family-centric model may be more appropriate for Asian cultures. Surveys suggest that noncritically ill Asian…	This study found a lack of commitment by doctors on or- ders for DNR/CPR and to limit life-sustaining therapies, in- frequent discussions with patients on end-of-life decisions, and excessive burdensome interventions with inadequate palliative care for the dying. These findings may reflect certain Asian cultural biases. More work is required to improve our quality of end-of-life care.
Author(s)	Year	Title	Journal	Study Aim	Location (Place & Density)	Ethnic Group	Targeted Population (e.g. patients, providers, carers, students, policy-makers)	Type of Paper (e.g. intervention, primary research, secondary analysis, epidemiology, commentary, discussion or theoretical)	Barriers to End-of-life Care	Enablers for End-of-life Care	Targeted Audience	Type of Intervention (e.g. individual, familial, community, societal, structural)	Intervention details	Methodology	Considered Religion or Spirituality (provide details)	Cultural-sensitivity to Non-dominant Canadian Groups	Main Findings	Additional information related to the overall scoping question
Rao et al	2008	Elderly Indo-Caribbean Hindus and End-of-Life Care: A Community-Based Exploratory Study	The American Geriatrics Society	This study describes the de- mographic and health characteristics of older Indo-Caribbean Hindu people (a subset of the Hindu population living in America) populations and examines their attitudes, knowledge, and beliefs regarding some EOLC issues.	New York City, USA	older Indo-Caribbean Hindu people (a subset of the Hindu population living in America)	Patients	Primary research	Confusion of advanced care directives and EoL care w/ general wills. Lack of understanding and knowledge.	Positive attitudes about healthcare system and healthcare professionals, understanding that family is central to decision making	Healthcare professionals	NA	NA	Interviews	This population’s preferences for non- aggressive care at the end of life and family decision-making are consistent with traditional Hindu beliefs, but it is un- clear what Hindus in the United States believe as a whole, because widespread studies have not been conducted. Fur- thermore, the Hindu diaspora in the United States is vast, reflecting multiple generations, waves of immigration, and lev…	Participants identified w/ Indian culture. The Indo-Caribbean population is mostly Hindu and shares cultural traditions and values with most Asian Indians.	Subjects were socially connected, moder- ately acculturated, and religious. Scores on the Ethnicity and Attitudes Towards EOLC Survey indicated negative beliefs about life-sustaining or prolonging technology and positive attitudes about advance care directives (ACDs), truth-telling, and family involvement. The number of ACDs that had been completed and knowledge about ACDs was low. The Indo-Carib…
Author(s)	Year	Title	Journal	Study Aim	Location (Place & Density)	Ethnic Group	Targeted Population (e.g. patients, providers, carers, students, policy-makers)	Type of Paper (e.g. intervention, primary research, secondary analysis, epidemiology, commentary, discussion or theoretical)	Barriers to End-of-life Care	Enablers for End-of-life Care	Targeted Audience	Type of Intervention (e.g. individual, familial, community, societal, structural)	Intervention details	Methodology	Considered Religion or Spirituality (provide details)	Cultural-sensitivity to Non-dominant Canadian Groups	Main Findings	Additional information related to the overall scoping question
Reese et al	2004	Programmatic barriers to providing culturally competent end-of-life care	American Journal of Hospice and Palliative Medicine	Understand barriers to providing culturally competitent EoL care.	USA	NA	Decision makers - directors, providers	Primary research	Lack of diversity amongst hospice/healthcare professionals may present a barrier to access and utilization of services, language barriers, lack of understanding of cultural differences, fear and mistrust by clients of Euro American healthcare system, lack of knowledge of other cultures may lead to policies and practises and communication sytles that screen out diverse groups or cause offenses.Bar…	guidelines on devel- opment of a task force, outreach activ- ities, and staff diversity training, cultural comptence training, increasing linguistic competence, community outreach	Policy makers, healthcare staff	NA	NA	Interviews	Several directors described a lack of comfort on the part of their staff with diverse clients, including fears regarding differing religions, care for AIDS patients, and therefore care for gay patients. irectors related that differ- ences in cultural and religious beliefs posed barriers, including differing views of death, a preference to care for their own families and use their own methods rath…	Training needs mentioned included cultural diversity workshops, espe- cially those provided on site.	Work is also needed within the larger healthcare system in order to address the barriers identified in this study. Efforts must continue to increase the numbers of culturally diverse professionals entering end-of- life care. In addition, work needs to continue to develop more culturally competent Medicare regulations. Hospice and palliative care directors must be made aware of the lack of access …
Author(s)	Year	Title	Journal	Study Aim	Location (Place & Density)	Ethnic Group	Targeted Population (e.g. patients, providers, carers, students, policy-makers)	Type of Paper (e.g. intervention, primary research, secondary analysis, epidemiology, commentary, discussion or theoretical)	Barriers to End-of-life Care	Enablers for End-of-life Care	Targeted Audience	Type of Intervention (e.g. individual, familial, community, societal, structural)	Intervention details	Methodology	Considered Religion or Spirituality (provide details)	Cultural-sensitivity to Non-dominant Canadian Groups	Main Findings	Additional information related to the overall scoping question
Reese	2010	Proposal for a University-Community-Hospice Partnership to Address Organizational Barriers to Cultural Competence	American Journal of Hospice and Palliative Medicine	This article describes a participatory action research project which is addressing organizational barriers to cultural competence through a university- community-hospice partnership. The intervention plan is to develop a connection with the African American community, increas- ing community knowledge, and hospice staff cultural competence through a social work student field placement.	USA	African Americans	Students	Intervention	Lack of funding for culturally competent services, Lack of applications from African American applicants, An organizational culture that creates barriers to access, A lack of awareness of which cultural groups are not being served Several studies have examined barriers to culturally compe- tent care presented by the provider organization itself. Such barriers include lack of diversity of health c…	Cultural knowledge, understanding, acceptance, interpreter services, appropriate recruitment and retention, training, coordinating w/ tradition healers, community health workers, culturally competant health promotion, including family and community members, admin and organizational accomodations.	Policy makers, providers	Societal, educational	(1) literature review, (2) integration with social work edu- cation, (3) collaboration with respondents, (4) collaboration with practitioners, (5) ongoing social action efforts, (6) qualita- tive study, (7) quantitative study, and (8) evaluation of the suc- cess of the project. This project will be integrated with social work education through the use of the field placement, along with independen…	Social work students in field internship to implement an intervention to increase access and utilzation of hospice by African Americans. Pretests and posttests will document changes made in organizational barriers, including changes in the organization itself and changes in knowledge, attitudes, val- ues, and skills of the staff. 3 conditions, experimental hospice and 2 comparison sites.	Preferences of many African Americans in end-of-life care, for example, may be for their own people to take care of them rather than professionals, to have their own ministers involved, to avoid discussion of death, to pray for a miracle, to die in the hospital, to avoid pain medication, and to access all possible curative care. These perspectives pose a challenge for hospice professionals, becau…	African Americans are less likely to opt for hospice care as per research. Organizational cultural competence in health care describes the ability ofsystems to provide care to patients with diverse values, beliefs, and behaviors, including tailoring delivery to meet patients’ social, cultural, and linguistic needs.	This intervention study is still ongoing. The first 6 mos of the project was spent recruiting students, researchers and engaging commitment of local hospice and connecting w/ leaderes of local African American community. Remaining months will include public info sessions, cultural competency training sessions for staff and evluate success of project via mixed methods pretest and potest interviews…	If this project is successful, it will increase African American access and utilization and patient satisfaction in hospice. In previous times, those who opted out of hospice could continue futile care during their terminal illness; this is becoming less of an option today with health insurance compa- nies aiming toward cost-effectiveness in the care they will pay for. The reality for many Africa…
Author(s)	Year	Title	Journal	Study Aim	Location (Place & Density)	Ethnic Group	Targeted Population (e.g. patients, providers, carers, students, policy-makers)	Type of Paper (e.g. intervention, primary research, secondary analysis, epidemiology, commentary, discussion or theoretical)	Barriers to End-of-life Care	Enablers for End-of-life Care	Targeted Audience	Type of Intervention (e.g. individual, familial, community, societal, structural)	Intervention details	Methodology	Considered Religion or Spirituality (provide details)	Cultural-sensitivity to Non-dominant Canadian Groups	Main Findings	Additional information related to the overall scoping question
Soccomano et al	2014	at the end of life	The Nurse Practioner	To understand patients' cultural backgrounds to provide competent care at the end of life as nurse practioners	USA	Diverse	Providers	Review	Language barriers, lack of interpreters, mistrust, meaning of certain medications in certain cultures - elicit fears	Providing culturally competent care includes referring patients to culturally appropriate resources, such as qualified medical interpreters, appropriate religious or spiritual personnel, and advanced practice nurses specially trained in evidence- based, cross-cultural practices. Understand role of patient' family	Healthcare practioners, nurses	NA	NA	Literature review	Does the patient want a visit from religious leader? What do patients believe about body after death? How can HCP honor patient's spiritual beliefs as deaths approaches? Religious beliefs influence decisions at EoL for African Americans - God and faith controls destiny, God is a healer	Cultural competency is part of individualized patient care, which demonstrates respect for a patient’s healthcare beliefs and acknowledges that these beliefs play a role in effective healthcare delivery. Providing culturally competent care includes referring patients to culturally appropriate resources, such as qualified medical interpreters, appropriate religious or spiritual personnel, and adva…	NPs should become familiar and understand the cul- tural background and influences that can assist them in providing culturally competent care at the end of life. NPs should learn the concepts of various cultures to keep the lines of communication open. NPs should also involve patients in their care and elicit information needed to make the experience comfortable.	Asking questions that target meaning of life invites a freedom for the patient to be open and honest with his or her answers. In their own words, patients articulate expectations of the illness, of the NP, of the family, and of issues speaking to physiological, emotional, and cultural value. This in- tervention might be the first time the patient has had the opportunity to state the value of his …
Author(s)	Year	Title	Journal	Study Aim	Location (Place & Density)	Ethnic Group	Targeted Population (e.g. patients, providers, carers, students, policy-makers)	Type of Paper (e.g. intervention, primary research, secondary analysis, epidemiology, commentary, discussion or theoretical)	Barriers to End-of-life Care	Enablers for End-of-life Care	Targeted Audience	Type of Intervention (e.g. individual, familial, community, societal, structural)	Intervention details	Methodology	Considered Religion or Spirituality (provide details)	Cultural-sensitivity to Non-dominant Canadian Groups	Main Findings	Additional information related to the overall scoping question
Salman et al	2010	Considering Faith Within Culture When Caring for the Terminally Ill Muslim Patient and Family	Journal of Hospice & Palliative Nursing	This article explores the interrelation- ships between culture, faith, and caring for terminally ill Muslims.	USA	Muslims	Patients	Discussion	Lack of cultural competency by healthcare professionals, Muslim's cultural beliefs may conflict with Western methods of EoL care	To deliver effective culturally congruent care to a terminally ill Muslim patient, the Islamic rituals must be carried out in a way that recognizes and respects the cultural differences of this particular population. Assessing degree of accultruation, respect patients' modesty, consider dietary restrictions, permit prayer time, allow visitation time, understand decision making process with family,	Nurses, healthcare practioners	NA	NA	Literature review	Praying, choice of clothing, dietary restrictions, visitation, decision making process, rites and rituals - as per Islamic Religion	Muslims prefer to die at home around family members and loved ones in accordance w/ Islamic traditions. Eastern cultures use a collectivistic social model in which a healthcare decision is a family decision. People from eastern culture value physicians’ opinions and suggestions and trust western medicine because of its high technol- ogy and advanced preparation of the health profession- als. Musl…	For Muslims, the Islamic faith plays a significant role in guiding the cultural values and beliefs. It is imperative for nurses and other healthcare professionals to know and understand the value of the Islamic faith among Muslims. Terminally ill patients require specialized and sensitive care that addresses their physical, psychosocial, and spiri- tual needs. Ensuring the delivery of culturally …
Author(s)	Year	Title	Journal	Study Aim	Location (Place & Density)	Ethnic Group	Targeted Population (e.g. patients, providers, carers, students, policy-makers)	Type of Paper (e.g. intervention, primary research, secondary analysis, epidemiology, commentary, discussion or theoretical)	Barriers to End-of-life Care	Enablers for End-of-life Care	Targeted Audience	Type of Intervention (e.g. individual, familial, community, societal, structural)	Intervention details	Methodology	Considered Religion or Spirituality (provide details)	Cultural-sensitivity to Non-dominant Canadian Groups	Main Findings	Additional information related to the overall scoping question
Samanta	2012	Equality for followers of South Asian religions in end-of-life care	Nursing ethics	Understanding how health professionals can meet challenges and opportunities for meeting religion and faith interests of patients of South Asian descent.	UK	South Asian	Carers, providers	Discussion	Lack of awareness of culture, religion and faith, together with stereotypical perspectives and prejudice can lead to institutional discrimination evidenced by inappropriate services and facilities, lack of access, and negative staff attitudes that can serve to discriminate against those who follow the minority ethnic faiths. Since it is customary for dying Muslims to receive numerous visits from …	Respect for cultural differences and religious differences, communication	Healthcare practioners, nurses	NA	NA	Review	Its sects include Jainism, the Shaivas, the Swarinarayans and the Vaisnavas, each with their own sets of beliefs and modes of expression. Followers live a life of morality and worship and comply with a code of duty and conduct in the hope that their soul will be released from Sansa ̄ra or the cycle of birth and rebirth. Decisions about the treatment of, or its withdrawal from, terminally ill pati…	Some followers of South Asian faiths believe that prolonging the dying process, particularly where this interferes with clarity of consciousness, ought to be avoided.	Health-care organisational processes, structures and routines can have the uninten- tional effect of discriminating against members of certain faith groups even if individual health profes- sionals do not. The faith perspective of patients is an essential consideration for the promotion and safeguarding of human rights. Although a range of issues remain unexplored, robust and responsive policy in…	Health professionals’ personal faith and belief has the potential to influence their practice, and a balance must be struck between their rights to freedom of thought, conscience and religion alongside those of their patients. While acknowledgement and reflection of carers’ personal values seems laudable, its implications as a policy initiative are problematic. While frank disclosure might facili…
Author(s)	Year	Title	Journal	Study Aim	Location (Place & Density)	Ethnic Group	Targeted Population (e.g. patients, providers, carers, students, policy-makers)	Type of Paper (e.g. intervention, primary research, secondary analysis, epidemiology, commentary, discussion or theoretical)	Barriers to End-of-life Care	Enablers for End-of-life Care	Targeted Audience	Type of Intervention (e.g. individual, familial, community, societal, structural)	Intervention details	Methodology	Considered Religion or Spirituality (provide details)	Cultural-sensitivity to Non-dominant Canadian Groups	Main Findings	Additional information related to the overall scoping question
Schim et al	2006	Enhancing Cultural Competence Among Hospice Staff	American Journal of Hospice and Palliative Medicine	This article reports a study designed to test an educational intervention aimed at expanding cul- tural awareness, sensitivity, and competence with a multi- disciplinary and multilevel team of hospice workers. The purpose of this quasi-experimental, longitudinal, crossover design was to test the effects of an educational interven- tion for multidisciplinary hospice providers.	USA	Diverse	Providers	Intervention	Lack of cultural knowledge, patient load	Cultural competency, education	Healthcare practioners, hospice providers	Educational	The intervention program was a 1-hour educational session including some information on the specific populations served in the catchments of each agency office as reported on the hospice agency data sheet. Educational content was adapted from the End-of-Life Nursing Education Consortium Training Materials Module , “Cultural Considerations in the End-of-Life Care.”The module is congruent with the …	The purpose of this quasi-experimental, longitudinal, crossover design was to test the effects of an educational intervention for multidisciplinary hospice providers.	NA	An educational intervention focused on the concepts of cultural diversity, cultural knowl- edge, cultural awareness, and cultural competence behaviors served to enhance cultural competence as measured by CCA scores among hospice workers and volunteers. Further research is needed, but this work provides a good foundation for future studies from both intervention and methodologic perspec- tives. Ev…	Findings demonstrated that even with a modest face-to-face inter- vention, cultural competence scores were significantly greater after the educational intervention for participants in both groups. The intervention proved suc- cessful at enhancing cultural competence scores among diverse types of hospice workers. Enhancement of cultural competence among hospice providers is a critical step toward …
Author(s)	Year	Title	Journal	Study Aim	Location (Place & Density)	Ethnic Group	Targeted Population (e.g. patients, providers, carers, students, policy-makers)	Type of Paper (e.g. intervention, primary research, secondary analysis, epidemiology, commentary, discussion or theoretical)	Barriers to End-of-life Care	Enablers for End-of-life Care	Targeted Audience	Type of Intervention (e.g. individual, familial, community, societal, structural)	Intervention details	Methodology	Considered Religion or Spirituality (provide details)	Cultural-sensitivity to Non-dominant Canadian Groups	Main Findings	Additional information related to the overall scoping question
Seale	2010	The role of doctors’ religious faith and ethnicity in taking ethically controversial decisions during end-of-life care	J Med Ethics	The prevalence of religious faith among doctors and its relationship with decision-making in end-of-life care is not well documented. The impact of ethnic differences on this is also poorly understood. This study compares ethnicity and religious faith in the medical and general UK populations, and reports on their associations with ethically controversial decisions taken when providing care to dy…	UK	NA	Providers - medical practioners	Primary research	Palliative care doctors are particularly unlikely to report decisions with some intent to end life, regardless of the strength of their reli- gious faith. The results also show that willingness to discuss with a competent patient a decision expected or partly intended to end life is less likely if a doctor is very or extremely religious, regardless of either speciality or ethnicity. This is simil…	Whether religious or non-religious, it would seem advisable that doctors become more aware of how broader sets of values, such as those asso- ciated with religiosity or a non-religious outlook, may enter into their decision-making in end-of-life care.	Healthcare, palliative care staff	NA	NA	A postal survey of 3733 UK medical practitioners, of whom 2923 reported on the care of their last patient who died.	specialists in palliative medicine are more likely to be Christian, white and report being ‘very or extremely religious’ than doctors in other specialities. Care of the elderly is a speciality more likely than others to contain Asian, Hindu or Muslim doctors. Doctors in ‘other hospital’ specialities are more likely than others to report being ‘very or extremely non-religious’. Stronger religious …	he ethnic or cultural background of doctors is associated with the willingness to take certain end-of-life decisions. Reli- gious doctors in the USA and those who are Muslim or Hindu are more likely to object to physician-assisted suicide and terminal sedation; they are also less likely to feel they should disclose information about or refer patients for procedures to which they object on moral g…	Specialists in care of the elderly were somewhat more likely to be Hindu or Muslim than other doctors; palliative care specialists were somewhat more likely to be Christian, religious and ‘white’ than others. Ethnicity was largely unrelated to rates of reporting ethically controversial decisions. Independently of speciality, doctors who described themselves as non- religious were more likely than…
Author(s)	Year	Title	Journal	Study Aim	Location (Place & Density)	Ethnic Group	Targeted Population (e.g. patients, providers, carers, students, policy-makers)	Type of Paper (e.g. intervention, primary research, secondary analysis, epidemiology, commentary, discussion or theoretical)	Barriers to End-of-life Care	Enablers for End-of-life Care	Targeted Audience	Type of Intervention (e.g. individual, familial, community, societal, structural)	Intervention details	Methodology	Considered Religion or Spirituality (provide details)	Cultural-sensitivity to Non-dominant Canadian Groups	Main Findings	Additional information related to the overall scoping question
Sharma et al	2010	Cross-Cultural Communication and Use of the Family Meeting in Palliative Care	American Journal of Hospice and Palliative Medicine	There- fore, the goal of this narrative review is to highlight the need for improving provider–family communication in the context of palliative care and to provide a practical framework for such communication in a cross-cultural setting where patients and families are at higher risk of receiving ineffective communica- tion.	USA	NA	Providers	Narrative review	Ineffective provider-patient communication and relationship by disregarding cross cultural differences, not including the family and their preferences in information disclosure and decision making process, not asking patient questions to guage understanding of diagnosis, language barriers	SEE MAIN FINDINGS, ask about important cultural beliefs - related to faith, spirituality = increased understanding re: decision making process, inclusion of religious leaders if desired by family, clear goals of palliative care and reassure patient and family, language interpreters	Palliative healthcare professionals	NA	NA	Literature review, case study	clinicians should explore specific religious and spiritual beliefs that may impact end-of-life preferences, understand the historical and political context of the patient’s life, assess decision-making role preferences, address communication and language barriers, and involve religious or community leaders when desired by the patient and family.	Muslim man has brain metases - frank disclosure form the ontology team put the patient into a state of shock "truth telling"	We provide a framework on how these issues can be incorporated, including the key elements of providing medical information (‘‘truth-telling’’), eliciting patient values and preferences regarding cultural beliefs about death and dying, exploring the family’s preferred role in decision making, and deliberation and decision making in the context of cultural beliefs related to respect for authority,…	ABCDE 􏰬 Advance preparation 􏰬 Build a therapeutic relationship 􏰬 Communicate well 􏰬 Deal with patient’s and family’s reactions 􏰬 Encourage/validate emotions (1) Ensure privacy (2) Allow adequate time (3) Assess patient’s/family’s understanding (4) Give information about diagnosis and prognosis (5) Encourage patients/family to express feelings (6) Be empathic (7) Give a broad but realistic time-fr…
Author(s)	Year	Title	Journal	Study Aim	Location (Place & Density)	Ethnic Group	Targeted Population (e.g. patients, providers, carers, students, policy-makers)	Type of Paper (e.g. intervention, primary research, secondary analysis, epidemiology, commentary, discussion or theoretical)	Barriers to End-of-life Care	Enablers for End-of-life Care	Targeted Audience	Type of Intervention (e.g. individual, familial, community, societal, structural)	Intervention details	Methodology	Considered Religion or Spirituality (provide details)	Cultural-sensitivity to Non-dominant Canadian Groups	Main Findings	Additional information related to the overall scoping question
Shubha	2007	End-of-life care in the Indian context: The need for cultural sensitivity	Indian Journal of Palliative Care	This paper discusses some of the issues in providing culture-sensitive care, using examples from the Indian context.	NA	Indian	Providers	Review	Language and communication barriers, values between Western and other cultures may conflict with informed consent, advance care planning and deciion making, communication of bad news - ways to communicate this, locus of decision making, informed consent	Focus on psychosocial and spiritual well being of dying patient, cultural sensitivity, understanding, tolerance, awareness, understanding of family considerations, views of dying and truth telling	Healthcare providers, health care staff	NA	NA	Reivew	In helping the dying patient to cope, the mental health or palliative care professionals try to make some sense of the individual’s dying experience. This involves helping the patient to find meaning in his or her painful experience. But for patients from Eastern cultures such as India, it is often a religious belief system that provides meaning. Most ancient spiritual traditions, including Hindu…	The emphasis on individual autonomy is often perceived as isolating rather than empowering in non-Western cultures. Eastern European medicine has had a long tradition of physician-centred, paternalistic decision-making. In Russian medicine, the physician rather than the patient or patient’s family often unilaterally determines a patient’s level of life support. In Asian, Indian and Pakistani cult…	At the national level, India, with its diversity of religions, languages, castes and communities, presents a unique culture. At the same time, in India, culture- sensitive mental healthcare at the end of life is still in its infancy. Healthcare professionals, therefore, need to consider the entire sociocultural background of the patient, when trying to meet their needs. They also need to consider…
Author(s)	Year	Title	Journal	Study Aim	Location (Place & Density)	Ethnic Group	Targeted Population (e.g. patients, providers, carers, students, policy-makers)	Type of Paper (e.g. intervention, primary research, secondary analysis, epidemiology, commentary, discussion or theoretical)	Barriers to End-of-life Care	Enablers for End-of-life Care	Targeted Audience	Type of Intervention (e.g. individual, familial, community, societal, structural)	Intervention details	Methodology	Considered Religion or Spirituality (provide details)	Cultural-sensitivity to Non-dominant Canadian Groups	Main Findings	Additional information related to the overall scoping question
Siriwardena	2004	End-of-Life Care for Ethnic Minority Groups	Clinical Cornerstone	This article examines end- of-life care for ethnic minority groups.	UK	Diverse	Providers	Discussion	insti- tutional discrimination, a lack of education and training in transcultural issues relating to health care, and a failure to appreciate the complexity of beliefs and needs in a protocol-driven health care system, Inequalities. The reasons for these inequalities are complex and partly the result of a preference for more aggressive care; low interest in hospice care; and cultural differences …	Recommendations made by researchers to improve the care of ethnic minority patients at the end of life include information provided through appropriate literature, language interpretation, liaison services, equal opportunity strategies, staff training, systematic referral arrangements with health care practitioners, improved ethnic monitoring, and cultural sensitivity in service provision in pall…	Primary care physicians, healthcare professionals	NA	NA	Review	It is essential that spiritual aspects of end-of-life care be considered and that health care is sensitive to the cultural and religious beliefs of patients and their relatives. Christians and Judaism ephasizes life after death, but not reincarnation. Muslims regard death as inevitable and the afterlife of eternity is considered a gift. Buddhism = dying is considered a part of life.	All faiths and cultures afford respect to the dead and to the body after death. In the Sikh culture, although the family may wish to perform last offices or rites, it is acceptable for health staff to do so in their absence. In the Hindu culture following a death, men and women from the family may wash the body.	Primary care physicians and health care teams have important lessons to learn about caring for dying patients from ethnic minority groups. Cultural aware- ness is part of a wider awareness of the diverse beliefs and needs of these patients. The variations within an ethnic minority group are as wide as the variations among the different groups. It is important to avoid a "cookbook" approach to the…
Author(s)	Year	Title	Journal	Study Aim	Location (Place & Density)	Ethnic Group	Targeted Population (e.g. patients, providers, carers, students, policy-makers)	Type of Paper (e.g. intervention, primary research, secondary analysis, epidemiology, commentary, discussion or theoretical)	Barriers to End-of-life Care	Enablers for End-of-life Care	Targeted Audience	Type of Intervention (e.g. individual, familial, community, societal, structural)	Intervention details	Methodology	Considered Religion or Spirituality (provide details)	Cultural-sensitivity to Non-dominant Canadian Groups	Main Findings	Additional information related to the overall scoping question
Smith et al	2008	Racial and Ethnic Differences in Advance Care Planning Among Patients With Cancer: Impact of Terminal Illness Acknowledgment, Religiousness, and Treatment Preferences	Journal of Clinical Oncology	Despite well-documented racial and ethnic differences in advance care planning (ACP), we know little about why these differences exist. This study tested proposed mediators of racial/ethnic differences in ACP.	USA mutli-site	White, black and hispanic	Patients	Primary research	Mistrust, implicit or unconscious ratial bias may influence physician attitudes and comunication	Trust, communication, culturally appropriate EOL care among black and hispanic patients	Healthcare practioners	NA	NA	Interviews We studied 312 non-Hispanic white, 83 non-Hispanic black, and 73 Hispanic patients with advanced cancer in the Coping with Cancer study, a federally funded multisite prospective cohort study designed to examine racial/ethnic disparities in ACP and end-of-life care. We assessed the impact of terminal illness acknowledgment, religiousness, and treatment preferences on racial/ethnic diffe…	Religious views within the African American community of the value or sanctity of life have been suggested as explanatory factors for differences in attitudes toward EOL care, though the study didn't find that because measure of religiousness was based on a single question.	A greater preference for life-sustaining treatment among African American and Hispanic patients compared with white patients has been described previously,7,8,28,38-41 although to our knowledge, this is the first study to describe differences between Hispanic and white patients with advanced cancer. We were surprised to find that treatment preferences had no appreciable impact on the observed rac…	Although we found important racial and ethnic differences in termi- nal illness acknowledgment, religiousness, and treatment preferences among patients with advanced cancer, none of these factors accounted for observed racial and ethnic differences in ACP. We found that black patients were nearly half and Hispanic patients nearly one quarter as likely as white patients to acknowledge their illnes…
Author(s)	Year	Title	Journal	Study Aim	Location (Place & Density)	Ethnic Group	Targeted Population (e.g. patients, providers, carers, students, policy-makers)	Type of Paper (e.g. intervention, primary research, secondary analysis, epidemiology, commentary, discussion or theoretical)	Barriers to End-of-life Care	Enablers for End-of-life Care	Targeted Audience	Type of Intervention (e.g. individual, familial, community, societal, structural)	Intervention details	Methodology	Considered Religion or Spirituality (provide details)	Cultural-sensitivity to Non-dominant Canadian Groups	Main Findings	Additional information related to the overall scoping question
Smith	2008	End-of-Life Care Decision- Making Processes of African American Families	Journal of Ethnic and Cultural Diversity in Social Work	This paper addresses issues related to family end-of-life care decision making of African American families.	USA	African Americans	Patients	Primary research	Insufficient information, misunderstood information, skepticism, suspicion re: healthcare system	Increased awareness in EOL care decision making, practioners assessing older adult values, preferences re: family involvement in EOL care and multicultural sensitivity	Social workers, healthcare professionals	NA	NA	This study explores the end-of-life care decision making process of 15 African American families who had an elderly relative die by using a qualitative research design using in-depth interviews that were ethnographic in nature. A qualitative research design was selected be- cause of its proven effectiveness in studying topics that have been the subject of relatively little previous research	Most family members (14 out of 15) indicated their faith, religious beliefs, or pastoral counseling was an important resource in making de- cisions regarding end-of-life care for their dying family member. One participant said that her sense of spirituality was helpful when making care and treatment decisions during her mother’s death and dying. She felt that families were connected by bonds that…	The inclusiveness of family members in end-of-life care decision making is congruent with descriptions of the functioning and structure of many African American families found in background literature. Religious beliefs = important coping resources during critical periods of EOL for AA patients	Findings suggest that family participants’ end-of-life care decisions were charac- terized in thematic patterns focusing on the primacy of the dying family member’s wishes, inclusion of family members in the decision-making process, maximization of treatment options, and religious influences.
Author(s)	Year	Title	Journal	Study Aim	Location (Place & Density)	Ethnic Group	Targeted Population (e.g. patients, providers, carers, students, policy-makers)	Type of Paper (e.g. intervention, primary research, secondary analysis, epidemiology, commentary, discussion or theoretical)	Barriers to End-of-life Care	Enablers for End-of-life Care	Targeted Audience	Type of Intervention (e.g. individual, familial, community, societal, structural)	Intervention details	Methodology	Considered Religion or Spirituality (provide details)	Cultural-sensitivity to Non-dominant Canadian Groups	Main Findings	Additional information related to the overall scoping question
Sneesby et al	2011	Death and dying in Australia: perceptions of a Sudanese community	Journal of Advanced Nursing	The aims of this study were to obtain information to support Palliative Care healthcare workers to meet the needs of the Sudanese population in death, dying, and bereavement.	Australia	Sudanese	General	Primary Research	Language barriers, lack of knowledge, misunderstandings about western social structures including healthcare system and services	Don't make assumptions that certain cultural practises will apply to any given cultural group, healthcare workers should consult and communicate with patients, cultural sensitivities. Discussion needs to take place to establish the relevant cultural aspects of care, whether it be with a community elder or male family member or the patient themselves. For healthcare professionals, verbal and non-v…	Healthcare practioners	NA	NA	A qualitative interpretive approach was used with data collected from a sample of 15 participants during focus group discussions. Data were collected in 2008–2009, transcribed and analysed.	The main religions of Sudan are Christianity and Islam. All study participants identified themselves as Christians. Among these Sudanese, there is a sense of great faith in God. The participants found great strength in prayer and trust in God and the Bible, saying God has given them courage at times of adversity. When faced with death and illness, prayer helps.	Participants reported that Sudanese people tend not to seek medical assistance early but when they do there is an expectation that medication will be prescribed at each visit. This medication is often shared with other members of the family. They also tend to discontinue medication once symptoms have passed. Herbal remedies will often be used in conjunction with conventional medicine. Reliance on…	he main themes and ideas identified in the dialogues were analysed under five main headings – Communication issues including disclosure and consent; Concepts of disease and illness; Attitudes towards medical treatments; Customs surrounding death, dying and bereavement; and Spiritual and religious issues.
Author(s)	Year	Title	Journal	Study Aim	Location (Place & Density)	Ethnic Group	Targeted Population (e.g. patients, providers, carers, students, policy-makers)	Type of Paper (e.g. intervention, primary research, secondary analysis, epidemiology, commentary, discussion or theoretical)	Barriers to End-of-life Care	Enablers for End-of-life Care	Targeted Audience	Type of Intervention (e.g. individual, familial, community, societal, structural)	Intervention details	Methodology	Considered Religion or Spirituality (provide details)	Cultural-sensitivity to Non-dominant Canadian Groups	Main Findings	Additional information related to the overall scoping question
Taxis et al	2008	Mexican Americans and Hospice Care	Journal of Hospice & Palliative Nursing	This qualitative study, conducted in two locations in the southwest part of the US explored the attitudes and experiences of Mexican Americans that influence decisions about EOL care and participation in hospice programs.	USA	Mexican Americans	General	Primary Research	Language, embarassed to use hospice, Multiple factors have been attributed to the significantly poor utilization of hospice services by Hispanics in the US, including (a) limited English proficiency, (b) cultural characteris- tics that value stoicism, fatalism, and familism, (c) lack of understanding of the Hispanic culture on the part of healthcare providers, (d) lack of health insurance, (e) ne…	See main findings	Hospice staff, healthcare providers, nurses	NA	NA	Interviews	Although most of the participants did not regularly attend religious services and three were not raised in the Catholic Church, nearly all of them described adhering to practices of the Catholic Church as part of the Mexican culture. Praying the rosary, having a priest administer the sacrament of anointing of the sick, and gathering for a novena (9 days of prayer) with family and friends after th…	Personalismo is a Hispanic cultural value that is characterized by ‘‘warmth, closeness, and empathy in one’s relationship with others,’’ whereas familismo is ‘‘characterized by an enduring commitment and loyalty to immediate and extended family members.	The key findings include the need for (a) effective incorporation of the family with its cultural and spiritual values, (b) careful negotiation of the fluctuating need for the patient and family to both maintain and release control in EOL care, and (c) culturally and linguistically consistent communication.
Author(s)	Year	Title	Journal	Study Aim	Location (Place & Density)	Ethnic Group	Targeted Population (e.g. patients, providers, carers, students, policy-makers)	Type of Paper (e.g. intervention, primary research, secondary analysis, epidemiology, commentary, discussion or theoretical)	Barriers to End-of-life Care	Enablers for End-of-life Care	Targeted Audience	Type of Intervention (e.g. individual, familial, community, societal, structural)	Intervention details	Methodology	Considered Religion or Spirituality (provide details)	Cultural-sensitivity to Non-dominant Canadian Groups	Main Findings	Additional information related to the overall scoping question
True et al	2005	Treatment Preferences and Advance Care Planning at End of Life: The Role of Ethnicity and Spiritual Coping in Cancer Patients	The Society of Behavioral Medicine	This study investigated differ- ences between African American and White patients with can- cer in their use of spirituality to cope with their cancer and examined the role of spiritual coping in preferences at end-of-life.	USA	African American and Whites	Patients	Secondary Research	Proposed reasons for these differences include mistrust of the health care system, lack of familiarity with advance care plan documents , economic disparities , and cultural beliefs and values regarding the “right time to die”	Awareness and understandings of religious and spiritual traditions as it is a source of strenght to cope with illness to many patients	Healthcare practioners	NA	NA	The authors analyzed data from interviews with 68 African American and White patients with an advanced stage of lung or colon cancer between December 1999 and June 2001.	Religious and spiritual beliefs have been shown to be integral to coping with serious illness for many pa- tients (19,21,25,26). Some researchers have indicated that reli- gion and spirituality play a more important role in coping for African American patients than for White patients	A number of studies, including our own, have reported that African American patients and families are more likely than Whites to want life-sustaining measures, no matter what the pa- tient’s condition, and are less likely to have an advance care plan document	Similar high percentages of African American and White patients reported being “moderately to very spiritual” and “moderately to very religious.” African American patients were more likely to report using spirituality to cope with their cancer as compared to their White counterparts (p = .002). Pa- tients who reported belief in divine intervention were less likely to have a living will (p = .007)…	It was found that patients with cancer who used spiritual coping to a greater extent were less likely to have a living will and more likely to desire life-sustaining measures. If efforts aimed at improving end-of-life care are to be successful, they must take into account the complex interplay of ethnicity and spirituality as they shape patients’ views and preferences around end of life.
Author(s)	Year	Title	Journal	Study Aim	Location (Place & Density)	Ethnic Group	Targeted Population (e.g. patients, providers, carers, students, policy-makers)	Type of Paper (e.g. intervention, primary research, secondary analysis, epidemiology, commentary, discussion or theoretical)	Barriers to End-of-life Care	Enablers for End-of-life Care	Targeted Audience	Type of Intervention (e.g. individual, familial, community, societal, structural)	Intervention details	Methodology	Considered Religion or Spirituality (provide details)	Cultural-sensitivity to Non-dominant Canadian Groups	Main Findings	Additional information related to the overall scoping question
Van Wijmen et al	2010	Advance Directives in the Netherlands: An Empircal Contribution to the Exploration of a Cross-Cultural Perspective on Advance Directives	Bioethics	This study focuses on ADs in the Netherlands and introduces a cross-cultural perspective by comparing it with other countries.	Netherlands	Dutch	General	Primary research	NA	Confidence in physicians	Healthcare, policy makers	NA	NA	A questionnaire was sent to a panel comprising 1621 people representative of the Dutch population. The response was 86%.	Religiosity is positively associated with formulating an AD	NA	95% of the respondents didn’t have an AD, and 24% of these were not familiar with the idea of drawing up an AD. Most of those familiar with ADs knew about the Advanced Euthanasia Directive (AED, 64%). Both low education and the presence of a religious conviction that plays an important role in one’s life increase the chance of not wanting to draw up an AD. Also not having experienced a request fo…	This study shows that the subjects of palliative care and end-of- life-decision-making were very much dominated by the issue of euthanasia in the Netherlands. The AED was the best known AD; and factors that can be linked to euthanasia play an important role in whether or not people choose to draw up an AD. This differentiates the Netherlands from other countries and, when it comes to ADs, the glo…
Author(s)	Year	Title	Journal	Study Aim	Location (Place & Density)	Ethnic Group	Targeted Population (e.g. patients, providers, carers, students, policy-makers)	Type of Paper (e.g. intervention, primary research, secondary analysis, epidemiology, commentary, discussion or theoretical)	Barriers to End-of-life Care	Enablers for End-of-life Care	Targeted Audience	Type of Intervention (e.g. individual, familial, community, societal, structural)	Intervention details	Methodology	Considered Religion or Spirituality (provide details)	Cultural-sensitivity to Non-dominant Canadian Groups	Main Findings	Additional information related to the overall scoping question
Venkatsalu et al	2014	Dying at home: A qualitative study of the perspectives of older South Asians living in the United Kingdom	Palliative Medicine	To explore beliefs, attitudes and expectations expressed by older South Asians living in East London about dying at home.	UK	South Asians	General	Primary research	Consistent with other studies, we also found that some participants perceived that dying in settings other than their home would create a barrier between them and their family and would hinder opportunities for cultural and religious practices seen as essential to a peaceful death.	Dying at home, cultural sensitivity, decision making based on family re: EOL	Healthcare providers, health care staff	NA	NA	A qualitative study using focus groups and semi-structured interviews. Data were analysed using a constructivist grounded theory approach.	The domestic home played a central role in this, both as a place where religious rituals could be practised at and around the time of death and as a place in which deeply held cultural values of family obligation and respect for one’s parents could be honoured. Muslim participants in our study appeared to place greater importance to the need to return to their homeland at the end of their life. T…	Existing research suggests that migrants from South Asian countries increasingly view ‘home’ as where their family lives, leading to a new under- standing of ‘homeland’ in terms of cultural values.31 This observation resonates with the perceptions of South Asian participants in this study.	Two key themes were identified. The theme of ‘reconsidering the homeland’ draws on the notion of ‘diaspora’ to help understand why for many participants, the physical place of death was perceived as less important than the opportunity to carry out cultural and religious practices surrounding death. The second theme ‘home as a haven’ describes participants’ accounts of how their home is a place in…	Older people of South Asian ethnicity living in East London perceive home as more than a physical location for dying relatives. They make efforts to adhere, and also adapt, to important social and cultural values relating to death and dying as part of the wider challenge of living in an emigrant society.
Author(s)	Year	Title	Journal	Study Aim	Location (Place & Density)	Ethnic Group	Targeted Population (e.g. patients, providers, carers, students, policy-makers)	Type of Paper (e.g. intervention, primary research, secondary analysis, epidemiology, commentary, discussion or theoretical)	Barriers to End-of-life Care	Enablers for End-of-life Care	Targeted Audience	Type of Intervention (e.g. individual, familial, community, societal, structural)	Intervention details	Methodology	Considered Religion or Spirituality (provide details)	Cultural-sensitivity to Non-dominant Canadian Groups	Main Findings	Additional information related to the overall scoping question
Wesley et al	2004	Educational needs of hospice social workers: Spiritual assessment and interventions with diverse populations	American Journal of Hospice and Palliative Medicine	Based on a national survey, this study analyzes the roles and educational needs of hospice social workers regarding assessment and interven- tion in spirituality, religion, and diver- sity of their patients.	USA	NA	Social workers	Primary research	Lack of tools, resources and knowledge regarding spiritual rituals	Respondents also requested more information regarding ways to discuss suicide, assisted suicide, and use of extraordinary means, such as feeding tubes and ventilators. They reported discussing these decision-making issues with patients and families. The ethical, legal, and emotional conse- quences for patients, families, and social workers, show a need for continuing education in this area. Empat…	Social workers, healthcare professionals	NA	NA	Literature review and survey	For effective implementation of social work in hospice, social workers must understand their comfort level with spiritual issues and the comfort level of their patients. In this sample, the majority of respondents saw spiri- tuality and religion as very important to their clients, and the majority of respondents were very or somewhat comfortable in attending to their patients’ spiritual and relig…	Respondents reported working with religious groups that ranged from Protestant and Roman Catholic traditions to Jehovah’s Witnesses, Muslims, and Unitarians. In regard to ethnic and cultural diversity, most patients were Caucasian; however, 85 percent of respondents reported that they had worked with African American patients.	Results suggest that spiritual care is shared among hospice team members and that most social workers feel com- fortable in addressing these issues. However, role conflict and role ambi guity also exist. Respondents to the survey often felt ill-prepared to deal with some complex faith-based con- flicts related to diversity. They saw themselves in need of assessment models and end-of-life decision…
Author(s)	Year	Title	Journal	Study Aim	Location (Place & Density)	Ethnic Group	Targeted Population (e.g. patients, providers, carers, students, policy-makers)	Type of Paper (e.g. intervention, primary research, secondary analysis, epidemiology, commentary, discussion or theoretical)	Barriers to End-of-life Care	Enablers for End-of-life Care	Targeted Audience	Type of Intervention (e.g. individual, familial, community, societal, structural)	Intervention details	Methodology	Considered Religion or Spirituality (provide details)	Cultural-sensitivity to Non-dominant Canadian Groups	Main Findings	Additional information related to the overall scoping question
HOQOL SRPB Group	2006	A cross-cultural study of spirituality, religion, and personal beliefs as components of quality of life	Social Science & Medicine	This paper reports on an international study in 18 countries to observe how spirituality, religion and personal beliefs (SRPB) relate to quality of life (QoL). SRPB is assessed using the World Health Organization’s QoL Instrument (the WHOQOL), where eight additional facets were included to more fully address these issues as they pertain to QoL, along with physical, social, psychological and envir…	Multi-Site international	Diverse	Policy makers, providers	Primary research			Policy makers	NA	NA	Centres administered the WHOQOL SRPB instru- ment to a minimum of 240 adults to participating worldwide sites.	Among palliative care patients in different cultures, existential well being made strongest contribution to overall QoL		The results showed that SRPB was highly correlated with all of the WHOQOL domains (po0:01), although the strongest correlations were found with psychological and social domains and overall QoL. When all of the domain scores were entered into a stepwise hierarchal regression analysis, all of the domains contributed to overall quality of life, explaining 65% of the variance. When this was repeated …
Author(s)	Year	Title	Journal	Study Aim	Location (Place & Density)	Ethnic Group	Targeted Population (e.g. patients, providers, carers, students, policy-makers)	Type of Paper (e.g. intervention, primary research, secondary analysis, epidemiology, commentary, discussion or theoretical)	Barriers to End-of-life Care	Enablers for End-of-life Care	Targeted Audience	Type of Intervention (e.g. individual, familial, community, societal, structural)	Intervention details	Methodology	Considered Religion or Spirituality (provide details)	Cultural-sensitivity to Non-dominant Canadian Groups	Main Findings	Additional information related to the overall scoping question
Wiener et al	2013	Cultural and religious considerations in pediatric palliative care	Palliative and Supportive Care	A growing multicultural society presents healthcare providers with a difficult task of providing appropriate care for individuals who have different life experiences, beliefs, value systems, religions, languages, and notions of healthcare. This is especially vital when end-of-life care is needed during childhood. There is a dearth of literature addressing cultural considerations in the pediatric …	USA	Diverse	Patients and carers	Discussion	Breakdowns in communication can lead to im- proper diagnosis, inadequate pain management, underutilization of prescription medications, and dif- ficulty in obtaining informed consent between Latino patients and their medical providers. Therefore, reluctance for parents to talk about end-of-life care may be based on the belief that acknowledgement of their child’s impending mortality may be self f…	alliative care commands knowledge and respect of individual value systems, beliefs, family structure, religion, ethnic roots, and cultural norms, as well as group cultural practices. At the end of a child’s life, the focus needs to be on quality as defined by the family, not the provider. Supporting parents so that they can fulfill their traditional role as care- givers, protectors, decision make…	Healcare providers, health care staff	NA	NA	Comprehensive literature searches were completed through an online search of nine databases for articles published between 1980 and 2011	Whereas a guide for families of diverse faiths and religious traditions are important across cultures, the involvement of pastoral workers in pediatric palliative care is not universal. For example, Vietnamese families visited by the hospital chaplain often interpret this as a symbol of the child’s impending death. Latino families may not want mental health workers involved in the grief process b…	Child-rearing practices in different cultures may also play a role in decision making. Some cultures emphasize autonomy and independence, whereas others encourage boundary melding. Gender often plays a role in decision making. In both Asian and Latino families, the mother is typi- cally regarded as the primary caregiver; therefore, decisions will often be placed in her hands. However, when possib…	The review of the literature provides insight into the influence of religion and how culture informs lifestyle and shapes the experiences of illness, pain, and end- of-life care. Recommendations for providing culturally sensitive end-of-life care are offered through the framework outlined in the Initiative for Pediatric Palliative Care Quality Improvement Project of 2002. Cultural traditions are …	Thirty-seven articles met eligibility criteria. From these, seven distinct themes emerged that have implications for pediatric palliative care. These include the role of culture in decision-making, faith and the involvement of clergy, communication (spoken and unspoken language), communicating to children about death (truth telling), the meaning of pain and suffering, the meaning of death and dyi…
Author(s)	Year	Title	Journal	Study Aim	Location (Place & Density)	Ethnic Group	Targeted Population (e.g. patients, providers, carers, students, policy-makers)	Type of Paper (e.g. intervention, primary research, secondary analysis, epidemiology, commentary, discussion or theoretical)	Barriers to End-of-life Care	Enablers for End-of-life Care	Targeted Audience	Type of Intervention (e.g. individual, familial, community, societal, structural)	Intervention details	Methodology	Considered Religion or Spirituality (provide details)	Cultural-sensitivity to Non-dominant Canadian Groups	Main Findings	Additional information related to the overall scoping question
Wong et al	2007	The experiences of Chinese family members of terminally ill patients – a qualitative study	Journal of Clinical Nursing	To describe and understand the experiences of Chinese family members of terminally ill patients during the end of life process in a palliative care unit.	Hong Kong	Chinese	Patients	Primary research	Lack of knowledge by family during difficult period, including knowledge about the illness, the prognosis, the side effects of treatment and ways to manage pain as they are commited to care.	This study highlights how important it is for nurses to deliver culturally competent care. Families expected nurses to play an active role in providing information and emotional support. Nurses must acknow- ledge the needs of the families and give anticipatory guidance to meet these needs, such as reasons for admission and updates on the patient’s daily progress. Nurses could provide appropriate …	Palliative healthcare professionals	NA	NA	A phenomenological study was conducted. Data were collected by semi- structured interviews. We interviewed a purposive sample of 20 family members of terminally ill patients in a palliative care unit in Hong Kong. The data were analysed following Colaizzi’s phenomenological methodology.	This study did not explore the influence of religious beliefs on informants’ experience. Informants’ coping and emotional reactions could be influenced by their religion. Buddhism is the main religion among Chinese the relationship between religious beliefs and grief reaction could be further investi- gated in future study.	Talking about death and dying is taboo among Chinese people, who believe that the dead are judged in after life and punished according to the sins that they have committed in life.The family is the primary social support system in Chinese societies. The findings suggested that the participants experienced anticipatory grief with a variety of emotions displayed, including anger, sadness, helplessn…	Family members experienced anticipatory grief, with reactions that inclu- ded anger, unease, sadness and helplessness. This was particularly acute when the patient was first admitted to the palliative care unit. However, the family members quickly accepted the reality and committed themselves to the care of the patient, seeking informational and emotional support from the nurses. The families wan…	This study demonstrated that Chinese family members were committed to the care of the patients in the palliative care unit. Cultural beliefs played a part in influencing family emotions and concerns.
Author(s)	Year	Title	Journal	Study Aim	Location (Place & Density)	Ethnic Group	Targeted Population (e.g. patients, providers, carers, students, policy-makers)	Type of Paper (e.g. intervention, primary research, secondary analysis, epidemiology, commentary, discussion or theoretical)	Barriers to End-of-life Care	Enablers for End-of-life Care	Targeted Audience	Type of Intervention (e.g. individual, familial, community, societal, structural)	Intervention details	Methodology	Considered Religion or Spirituality (provide details)	Cultural-sensitivity to Non-dominant Canadian Groups	Main Findings	Additional information related to the overall scoping question
Worth et al	2009	Vulnerability and Access to Care for South Asian Sikh and Muslim Patients with Life Limiting Illness in Scotland: Prospective Longitudinal Qualitative Study	British Medical Journal	To examine the care experiences of South Asian Sikh andMuslim patients inScotland with life limiting illness and their families and to understand the reasons forany difficulties with access to services and how these might be overcome.	Central Scotland UK	South Asians Sikh, Muslims	Patients, carers, professionals	Primary research	Barriers to accessing effective end of life careincluded resource constrained services; institutional and, occasionally, personal racial and religious discrirmination; limited awareness and understanding among South Asian people of the role of hospices; and difficulty discussing death. The most vulnerable patients, including recent migrants and those with poor English language skills, with no fam…	Active case management of themost vulnerable patients and carers, and "real time" support, from where profession,als can obtain advice specific to an individual patient and family, are the approaches most likelyto instigate noticeable improvements inaccessto high quality end of life care. Improving access to palliative care for all, particularly those with non malignant illnesses, as well as focu…	Healthcare practioners	NA	NA	Prospective, longitudinal, qualitative design using in-depth interviews.	Illness and suffering viewed as God's will and test of faith, struggle to reconcile present suffering w/ promise of good afterlife	A few patients found it challenging to accept personal care from non-Asian caregivers; concerns were expressed about privacy and cultural misunderstandings. Prejudices about standards of behaviour and cleanliness of white people were also apparen.	Within ethnic minority groups the most vulnerable people, such as recent migrants, have the poorest access to services Active case management of high risk patients should help to overcome many of these barriers Professionals need ready access to information and support specific to an individual patient and family
Author(s)	Year	Title	Journal	Study Aim	Location (Place & Density)	Ethnic Group	Targeted Population (e.g. patients, providers, carers, students, policy-makers)	Type of Paper (e.g. intervention, primary research, secondary analysis, epidemiology, commentary, discussion or theoretical)	Barriers to End-of-life Care	Enablers for End-of-life Care	Targeted Audience	Type of Intervention (e.g. individual, familial, community, societal, structural)	Intervention details	Methodology	Considered Religion or Spirituality (provide details)	Cultural-sensitivity to Non-dominant Canadian Groups	Main Findings	Additional information related to the overall scoping question
Yapp	2011	Culture and End-of-Life Care: An Epidemiological Evaluation of Physicians	American Journal of Hospice and Palliative Medicine	The purpose of the study was to determine the degree to which cultural beliefs influence a physician’s decision to introduce the concept of hospice to terminally ill patients.	USA	Diverse	Providers	Epidemiology	Physican-patient communication barriers, lack of training in palliative care and cultural diversity	The incorporation of culture competence, communication skills, and end-of-life discussions in medical school and residency curriculum would prepare physicians to initiate difficult dialogues with patients and their families.	Primary care physicians, healthcare professionals	NA	NA	Interviews. Through a phenomenological approach, the lived experiences of physicians were explored in order to gain insight into his or her perception of cultural influences in end-of-life decision making and hospice referrals.	Interestingly, physician 3 noted that frequently the more religious patients are more accepting of the end-of-life diagnosis. The results of the study provide patients and allied health professionals with insights into the thought process of physicians with regard to culture and end-of-life issues. From the patient perspective, the results of this study provide a point of reference to draw upon w…	The physicians in the study reported that their cultural beliefs do not impose on the patient’s decision-making process. The physicians also reported the patient’s cultural beliefs impeded discussions regarding hospice services in most of the cases in which hospice referrals were delayed.	Analysis of the textural data revealed the following 5 themes: (a) physician personal perspectives, (b) physician perspectives on culture, (c) perspectives on hospice care, (d) communication with patients, and (e) training and experience.
Author(s)	Year	Title	Journal	Study Aim	Location (Place & Density)	Ethnic Group	Targeted Population (e.g. patients, providers, carers, students, policy-makers)	Type of Paper (e.g. intervention, primary research, secondary analysis, epidemiology, commentary, discussion or theoretical)	Barriers to End-of-life Care	Enablers for End-of-life Care	Targeted Audience	Type of Intervention (e.g. individual, familial, community, societal, structural)	Intervention details	Methodology	Considered Religion or Spirituality (provide details)	Cultural-sensitivity to Non-dominant Canadian Groups	Main Findings	Additional information related to the overall scoping question
Zaide et al	2013	Ethnicity, race, and advance directives in an inpatient palliative care consultation service	Palliative and Supportive Care	To understand the impact of a palliative care consultation on the completion of advance directives, on both whites and nonwhites.	USA	African American or black, Asian, Hispanic, and white	Patients	Secondary Research	mistrust, confusion, and lack of conversation among physicians, patients, and family members	Patient-practioner communication	Healthcare practioners	NA	NA	A chart review of all patients seen by the PCC service in an academic hospital over a 9-month period was performed. Data were compiled using gender, race, ethnicity, religion, and primary diagnosis. For this study, advance directives were defined as: “Do Not Resuscitate” (DNR) and/or “Do Not Intubate” (DNI).	Not directly addressed	Kwak and Haley (2005) found that Asians (like Hispa- nics) were more likely to prefer family-based decision making than were whites or African Americans. Mack et al. (2010) found that African-American patients receive “more life-prolonging measures and less comfort-directed care” at the end of life than do white patients, despite comparable rates of end- of-life discussions. Perkins et al. (2002)…	This study demonstrates the significant impact of a palliative care consultation on the successful completion of ADs, particularly in African American patients. It clearly demonstrates that, despite racial, ethnic, and cultural differences documented in the literature, physicians and other healthcare practitioners should be encour- aged to have discussions regarding end-of-life preferences with p…	Of the 400 medical records reviewed, 57% of patients were female and 71.3% documented their religion as Christian. The most common documented diagnosis was cancer (39.5%). Forty-seven percent reported their race as white. White patients completed more advance directives than did nonwhite patients both before (25.67% vs. 12.68%) and after (59.36% vs. 40.84%) PCC. There was a significantly higher p…

## Sheet: Grey Resources
Type of Resource (e.g. report, video, website, checklist etc.)	Search Source	Source URL	Resource URL	Title	Organization(s)	Free (Yes/No)	Targeted Cultural / Religious Group	Targeted Audience (e.g. patients, providers, carers, students, policy-makers)	Nature of Approach (e.g. culturally- specific, safe etc.)	Enablers for End-of-life Care	Barriers for End-of-life Care	Resource Details (includes description or summary)	Style (e.g. interactive web resource, best-practice guideline etc.)	Limitations and Challenges Identified by Resource	Limitations and Challenges of Resource	Key Messages / Recommendations	Additional information related to the overall scoping question
Report: Scoping review	Key informant recommendation	http://www.bccancer.bc.ca/	http://www.bccancer.bc.ca/nr/rdonlyres/e17d408a-c0db-40fa-9682-9dd914bb771f/28582/colour030408_con.pdf	Cross-Cultural Considerations in Promoting Advance Care Planning in Canada	BC Cancer Agency	Yes	Aboriginal, black, Chinese, Filipino, South Asian, Deaf	Health care professionals, physicians, nurses, social care workers	culturally-safe	(i) Key informants from the Aboriginal group discussed specific rituals that they practiced when a loved one was dying and talked about how they valued dying at home. (ii) Black Canadians emphasized how important the community was and what an influence the community could have. (iii) For Chinese persons, when it came to choosing quality or quantity of life, longevity was said to be more important…	(i) Aboriginal persons expressed how the process of having the ACP discussion was strange for them because death was seen as a natural progression of life, and planning for something that was going to happen was incongruent with their beliefs. (ii) Aboriginal persons who lived in rural communities expressed the hardships related to having limited access to palliative and EOL care services. (iii) …	This research paper addresses cultural considerations in promoting ACP in Canada, and builds upon previous work commissioned by Health Canada and the Secretariat on Palliative and End-of-Life Care. ACP was identified as an issue in the Senate report, Of Life and Death (The Special Senate Committee on Euthanasia and Assisted Suicide, 1995), and Quality End-of-Life Care: The Right over Every Canadi…	Research paper / report to identify best-practice guidelines for culturally-competent advanced care planning	(i) System-related barriers exist because most facilities have not been designed for cultural diversity, favouring instead a one-size-fits-all approach to care. Limitations in personnel or materials may hinder a facility’s ability to adjust care to the various ways people approach death and dying. Some settings, such as the ICU, may be unable to accommodate certain needs.	(i) First, the sample employed may limit the generalizability of the results. (ii) Second, to fit within our definition of “culture,” the research team had intended to included key informants who were people with disabilities, however, there were some difficulties finding key informants who represented the disabled community in Canada, as well as in the Caribbean, Haitian, and Filipino community …	(i) Public Education - There is a need to organize a national campaign to help Canadians become more comfortable with the topic of death. - Normalization of death and dying. - Increase understanding of death and dying. - Education about what palliative care is. - Information about resources available (e.g. hospice). - Greater understanding of ACP and development of evidence-based practice. - Gaug…	N/A
Type of Resource (e.g. report, video, website, checklist etc.)	Search Source	Source URL	Resource URL	Title	Organization(s)	Free (Yes/No)	Targeted Cultural / Religious Group	Targeted Audience (e.g. patients, providers, carers, students, policy-makers)	Nature of Approach (e.g. culturally- specific, safe etc.)	Enablers for End-of-life Care	Barriers for End-of-life Care	Resource Details (includes description or summary)	Style (e.g. interactive web resource, best-practice guideline etc.)	Limitations and Challenges Identified by Resource	Limitations and Challenges of Resource	Key Messages / Recommendations	Additional information related to the overall scoping question
Literature Review of Best Practices	Key informant recommendation	http://www.partnershipagainstcancer.ca/wp-content/uploads/3.2.2.13-CPAC_CJ_Support_Review_0408_E.pdf	http://www.partnershipagainstcancer.ca/	Providing Culturally Competent Supportive Cancer Care For Underserved Populations	Cancer Journey Action Group & Canadian Partnership Against Cancer	Yes	Underserved populations: Some groups of patients are at a higher risk of poor health outcomes as a result of barriers that prevent them from receiving adequate care.	Health care professionals, physicians, nurses, social care workers & policy makers	culturally-sensitive	Effective and Promising Supportive Care Interventions: (i) Patient navigation programs were useful in providing basic information and increasing screening within different groups. (ii) Community outreach programs have also been effective in providing information and increasing cancer screening. This intervention has been applied to both Aboriginal and multicultural communities. (iii) Remote suppo…	Ineffective Interventions: (i) Any intervention will be relatively ineffective if it cannot be understood by the people for whom it was intended. In this light, it is not surprising that one of the main categories of potentially ineffective interventions is information/education. Simply translating existing English materials into other languages is not enough; the information needs to be presente…	The report assesses best practices in providing culturally competent supportive cancer care for underserved populations and highlights many deficiencies in the provision of both supportive cancer care for underserved populations and general interpretation services in health care settings. The report focuses on 3 sections: (i) Supportive cancer interventions for underserved poulations (ii) Essenti…	Research paper / report to identify best-practice guidelines for culturally-competent supportive cancer care	Limitations and gaps related to interpreter services: (i) Inconsistent quality of interpreter services (ii) Unavailability of interpreter services (iii) The most effective models of service provision have yet to be determined (iv) Removing language barriers does not necessarily remove cultural barriers (v) Physicians are often untrained in the use of interpreters (vi) The costs/benefits of interp…	There are a number of limitations to the scope of both the literature survey and the report. In searching the literature, only publications in black or more formal grey literature were considered. Websites, discussion forums, and other online resources were not consulted, except as pointers to other appropriate sources. Only English language publications were included. This review does not critic…	The report has revealed some of the most obvious gaps and limitations among the current evidence: (i) Any supportive care program proposed should be evaluated for efficacy, effectiveness and, ideally, cost-effectiveness. (ii) There must be more studies exploring how cultural beliefs and attitudes influence health care needs, including the unique way this happens from group to group. (iii) Univers…	N/A
Type of Resource (e.g. report, video, website, checklist etc.)	Search Source	Source URL	Resource URL	Title	Organization(s)	Free (Yes/No)	Targeted Cultural / Religious Group	Targeted Audience (e.g. patients, providers, carers, students, policy-makers)	Nature of Approach (e.g. culturally- specific, safe etc.)	Enablers for End-of-life Care	Barriers for End-of-life Care	Resource Details (includes description or summary)	Style (e.g. interactive web resource, best-practice guideline etc.)	Limitations and Challenges Identified by Resource	Limitations and Challenges of Resource	Key Messages / Recommendations	Additional information related to the overall scoping question
Ethnic specific modules as part of a curriculum in ethnogeratrics	Growthhouse website	http://web.stanford.edu/	http://web.stanford.edu/group/ethnoger/	Introduction to the Ethnic Specific Modules	Stanford Geriatric Education Center	Yes	Asian Indian; Chinese; Filipino; Jpanese; Korean; Native Hawaiian/PI; Pakistani & Southeast Asian	students from various health care disciplines	culturally-sensitive	Enablers such as participation in and access to health and related services are noted in each ethnic specific module for each targeted cultural group listed (in I6).	Barriers such as participation in and access to health and related services are noted in each ethnic specific module for each targeted cultural group listed (in I6).	Ethnic Specific Modules, designed by the Collaborative on Ethnogeriatric Education complements the more generic Core Curriculum in Ethnogeriatrics developed previously. The Collaborative is composed of 42 representatives of 34 Geriatric Education Centers who have worked together to design and develop the Ethnogeriatric Curriculum for health care training programs in all health care disciplines. E…	web-based ethnic specific modle as a part of a core curriculum in Ethnogeriatrics	Limitations and challenges are noted in each ethnic specific module for each targeted cultural group listed (in I6).	A theme running through all the modules is the heterogeneity of the populations of elders they describe. The Collaborative members felt that it was very important not to lump ethnic groups together more than necessary, so that in the Asian/Pacific Islander section there are eight separate modules. Because of the different interests and perspectives of the different authors, each of the modules is…	The Collaborative on Ethnogeriatric Education is proud to present the Ethnic Specific Modules to complement the more generic Core Curriculum in Ethnogeriatrics developed previously. The Collaborative is composed of 42 representatives of 34 Geriatric Education Centers who have worked together to design and develop the Ethnogeriatric Curriculum for health care training programs in all health care d…
Type of Resource (e.g. report, video, website, checklist etc.)	Search Source	Source URL	Resource URL	Title	Organization(s)	Free (Yes/No)	Targeted Cultural / Religious Group	Targeted Audience (e.g. patients, providers, carers, students, policy-makers)	Nature of Approach (e.g. culturally- specific, safe etc.)	Enablers for End-of-life Care	Barriers for End-of-life Care	Resource Details (includes description or summary)	Style (e.g. interactive web resource, best-practice guideline etc.)	Limitations and Challenges Identified by Resource	Limitations and Challenges of Resource	Key Messages / Recommendations	Additional information related to the overall scoping question
Book: Clinical guide for nurses for or spiritual care	Key informant recommendation	N/A	N/A	Religion: A Clinical Guide for Nurses	N/A	No	Anabaptist-Descended Groups: Amish, Brethren, Hutterites, and Mennonites; Anglicans and Episcopalians; Atheists; Baptists; Buddhists; Christian Scientists; Hindus; IFCA International Christians; Jehovah’s Witnesses; Jews; Latter-Day Saints (Mormons); Lutherans; Methodists (Wesleyans); Modern Pagans; Muslims; Orthodox Christians; Pentecostals; Presbyterians and Others in the Reformed Tradition; Ro…	Nurses	culturally-safe	This book offers an attempt to correct for this dearth of nursing-relevant information about religions. The information in this book can help nurses to avoid being negligent to patients whose religiosity overtly and covertly influences their responses to health-related challenges and transitions. Furthermore, this book—alongside its conceptually oriented companion by Marsha Fowler and colleagues,…	Lack of attention in spiritual care regarding: (i) diversity of diets members actually eat and how this often varies with the cultural background (ii) emphasis on religious practices and beliefs of dominant culture (Christianity) and lack of attention on religious practices and beliefs of minority cultures (iii) lack of information regarding how different religious groups think about suffering an…	Section I chapters that precede the contributions describing various religions offer context and guidance for clinical practice. An explanation on why patient religiosity is important for nurses to support is found in Chapter 1, as well as some brief contextual background about what religion is. Chapter 2 provides information about how to talk with patients about religion, a fundamental skill for…	Book: Clinical guide for nurses for spiritual care (best practices guide)	Lack of attention in spiritual care regarding: (i) diversity of diets members actually eat and how this often varies with the cultural background (ii) emphasis on religious practices and beliefs of dominant culture (Christianity) and lack of attention on religious practices and beliefs of minority cultures (iii) lack of information regarding how different religious groups think about suffering an…	(i) Specifically targets nurses, but does not target other providers working in health-related disciplines (ii) Does not consider intersectional perspectives (i.e. gender, socioeconomic status etc. in relation to religion)	Research evidence indicates direct associations between religion and health: - Nurses have many reasons for recognizing patient religiosity. These include the fact that religion is prevalent, that some religious practices have health-related implications, and that some health-related events have religious implications for adherents of some religions, and professional mandates. - Religion serves m…
Type of Resource (e.g. report, video, website, checklist etc.)	Search Source	Source URL	Resource URL	Title	Organization(s)	Free (Yes/No)	Targeted Cultural / Religious Group	Targeted Audience (e.g. patients, providers, carers, students, policy-makers)	Nature of Approach (e.g. culturally- specific, safe etc.)	Enablers for End-of-life Care	Barriers for End-of-life Care	Resource Details (includes description or summary)	Style (e.g. interactive web resource, best-practice guideline etc.)	Limitations and Challenges Identified by Resource	Limitations and Challenges of Resource	Key Messages / Recommendations	Additional information related to the overall scoping question
Research report: based on in-depth interviews with families	Key informant recommendation	http://www.chcf.org/	http://www.chcf.org/publications/2014/11/gather-round-culture-eol#ixzz3NUqoQtbF	Gather Round: Understanding How Culture Frames End-of-Life Choices for Patients and Families	California Healthcare Foundation	Yes	Asian; African American; Hispanic & White	Health care professionals, physicians, nurses, social care workers & policy makers	culturally-sensitive	(i) During the end-of-life experience, both patients and families undergo emotional learning. This process requires time for people to notice, react to, and come to terms with their powerful feelings. (ii) Folk knowledge of care wishes already exist. The research found that people have informal, but deeply significant, ideas about the end of life, including values about health care, how to evalua…	(i) Providers making assumptions abuot what patients and families bring to interactions with the health care system without deepling listening to their ideas and personal stories about death and dying (ii) Patients and doctors have trouble reaching alignment on EoL care because of a mismatch of perspectives about time, information, and empathy (iii) Some providers fail to recognize the persective…	This research — based on in-depth interviews with families — examines the process of learning and decisionmaking that people often experience as they or their loved ones approach the end of life. It juxtaposes those processes with the medical framework generally used by health care providers. The aim is for genuine, shared decisionmaking that results in effective, patient-centered care.	Research report of best-practice guidelines	Limitations and challenges for are noted as barriers that are manifested through healthh care provision (in I6).	(i) Research participants are categorized quite broadly and their views may not be representative of other cultural or religious groups (ii) Does not consider intersectional perspectives (i.e. gender, socioeconomic status etc. in relation to religion) (iii) Focuses mostly on health care practices rather than broader socioeconomic and religious factors	(i) Use the notion of the 'independent self' to better empathize with patients and family members (ii) Recognize that the style of decisionmaking may be fundamentally different from mainstream American expectations: ambiguously located with the family group, seeming to ignore the centrality of patient wishes, oriented toward continuing treatment regimens until the care options resolve themselves …
Type of Resource (e.g. report, video, website, checklist etc.)	Search Source	Source URL	Resource URL	Title	Organization(s)	Free (Yes/No)	Targeted Cultural / Religious Group	Targeted Audience (e.g. patients, providers, carers, students, policy-makers)	Nature of Approach (e.g. culturally- specific, safe etc.)	Enablers for End-of-life Care	Barriers for End-of-life Care	Resource Details (includes description or summary)	Style (e.g. interactive web resource, best-practice guideline etc.)	Limitations and Challenges Identified by Resource	Limitations and Challenges of Resource	Key Messages / Recommendations	Additional information related to the overall scoping question
Website	Google	http://www.dimensionsofculture.com	http://www.dimensionsofculture.com/2010/11/cultural-aspects-of-death-and-dying/	Cultural Aspects of Death and Dying	Dimensions of Culture	Yes	Native American, Buddhist, Islam, Christianity, Chinese, Hispanic	Health care professionals, physicians, nurses	Culturally-sensitive	While health care providers cannot be expected to know the mourning ceremonies and traditions of each family’s culture, understanding some basics about how different cultures may prepare for and respond to death is important. Though difficult to ask, there are crucial questions that need to be part of conversations between doctors and nurses and families. For example: What are the cultural ritual…	Providers are sometimes are at a loss about what to ask under trying circumstances. Sometimes providers too heavily rely on cultural references books and that may be less useful, but instead should interact directly with patient and patient's family as a source of knowledge Language barriers and communication challenges Ex. For many cultures, such a direct approach may seem harsh, and decisions a…	This article addresses various cultural aspects of death and dying. It provides healthcare professionals with key questions and points to consider when dealing with patients' end of life care. This ariticle provides an overview on important religious and cultural points of consideration which include monotheistic religions, ancestor worship, Buddhism and Hinduism, Truth telling to patients, expre…	Best practice guideline	Limitations and challenges are identified in barriers - language and communication issues, misunderstanding	Does not consider intersectional perspectives (gender, socioeconomic status in relation to culture and religion) Focuses mainly on healthcare practises rather than broader socioecnomic and religious factors	(i) Healthcare professionals should ask crucial questions identified in order to understand the cultural needs and norms (ii) understand that Patients may have different communication patterns than from Western expectations - ex. Telling test results or diagnosis (iii) Acknowledge that family members are sources of knowledge (iv)in cultures where ancestor worship is common, acceptance of organ do…
Type of Resource (e.g. report, video, website, checklist etc.)	Search Source	Source URL	Resource URL	Title	Organization(s)	Free (Yes/No)	Targeted Cultural / Religious Group	Targeted Audience (e.g. patients, providers, carers, students, policy-makers)	Nature of Approach (e.g. culturally- specific, safe etc.)	Enablers for End-of-life Care	Barriers for End-of-life Care	Resource Details (includes description or summary)	Style (e.g. interactive web resource, best-practice guideline etc.)	Limitations and Challenges Identified by Resource	Limitations and Challenges of Resource	Key Messages / Recommendations	Additional information related to the overall scoping question
Website	Google	http://healthtrainingonline.com.au	http://healthtrainingonline.com.au/assets/Resources/Palliative%20Care/136382_importance_of_culture_a	Access Denied	Health Training Online	No						Health Training Online has been delivering high quality, nationally-recognised health administration training with the aim of providing vocational education and training to the primary care workforce Australia-wide.			Access is not granted unless you are enrolled with a login
Type of Resource (e.g. report, video, website, checklist etc.)	Search Source	Source URL	Resource URL	Title	Organization(s)	Free (Yes/No)	Targeted Cultural / Religious Group	Targeted Audience (e.g. patients, providers, carers, students, policy-makers)	Nature of Approach (e.g. culturally- specific, safe etc.)	Enablers for End-of-life Care	Barriers for End-of-life Care	Resource Details (includes description or summary)	Style (e.g. interactive web resource, best-practice guideline etc.)	Limitations and Challenges Identified by Resource	Limitations and Challenges of Resource	Key Messages / Recommendations	Additional information related to the overall scoping question
Online outreach guide	Google	http://www.caringinfo.org	http://www.caringinfo.org/files/public/outreach/chinese_american_outreach_guide.pdf	Chinese American Outreach Guide	National Hospice and Palliative Care Organization.	Yes	Chinese-American	Healthcare professionals	Culturally sensitive	(i) understand basic methods of Traditional Chinese Medicine because some Chinese-Americans may treat conditions w/ TCM before seeking the care of a doctor (ii) Recruit community Liaison - enhances credibility (iii) gather feedback from the community before begining outreach initiatives (iv) use culturally appropriate language (v) develop and distribute helfpul resources	Language and communication barriers Lack of central neighborhood = makes it difficult to reach population Speaking about death may be considered "taboo" within Chinese Culture	This resource is a best practises guideline for healthcare practitioners when dealing with Chinese-Americans. It provides an overview of key facts about Chinese-American (demographics, history, socio-ecnomics, language, healthcare practises, EOL care cultural beliefs and attitudes and religion). It also provides information about building partnerships in the Chinese-American comunity and provides…	Best practice guideline	Lack of central neighborhood where people congregate presented a challenge to determine how to best reach community	(i) Only specifically targets Chinese-Americans, but many of the key learning points can be transferred to other similar cultural groups	(i) engage Chinese-Americans in your community A. Form a Community Advisory Committee or Coalition B. Assess Healthcare Providers C. Provide Education and Training About End-of-Life Care D. Develop and Distribute Helpful Resources E. Cultivate Volunteers F. Engage the Chinese-American Media While talking about death may be a taboo subject in Chinese culture, there is not a well documented ‘fear o…
Type of Resource (e.g. report, video, website, checklist etc.)	Search Source	Source URL	Resource URL	Title	Organization(s)	Free (Yes/No)	Targeted Cultural / Religious Group	Targeted Audience (e.g. patients, providers, carers, students, policy-makers)	Nature of Approach (e.g. culturally- specific, safe etc.)	Enablers for End-of-life Care	Barriers for End-of-life Care	Resource Details (includes description or summary)	Style (e.g. interactive web resource, best-practice guideline etc.)	Limitations and Challenges Identified by Resource	Limitations and Challenges of Resource	Key Messages / Recommendations	Additional information related to the overall scoping question
Website that promotes culturally sensitive EOLworkshops, tools and resources	Google	http://coalitionccc.org	http://coalitionccc.org/what-we-do/cultural-diversity-eol-care/	CULTURAL DIVERSITY & EOL CARE	Coalition for Compassionate Care of California	Yes	Korean, Chinese, Tagalog, Vietnamese, Russian	Patients, physicians	Culturally sensitive	(i) understand your own cultural biases and behaviors	(i) language barriers	This resource is a page off of the Coalition of Compassionate Care of California that promotes workshops, tools and resources that this organization provides to help healthcare professionals develop understandings of cultural differences and increase everyone's access to quality EOL care, regardless of race, ethnicity of cultural differences.	Web resource that prmotes workshops, tools provided by the organization	N/A	(i) Very limited in scope and information, aimed as a webpage to promote workshops the organization provides	(i) identify your own cultural biases and behaviors and increase cultural awareness to understand cultural differences wherever possible
Type of Resource (e.g. report, video, website, checklist etc.)	Search Source	Source URL	Resource URL	Title	Organization(s)	Free (Yes/No)	Targeted Cultural / Religious Group	Targeted Audience (e.g. patients, providers, carers, students, policy-makers)	Nature of Approach (e.g. culturally- specific, safe etc.)	Enablers for End-of-life Care	Barriers for End-of-life Care	Resource Details (includes description or summary)	Style (e.g. interactive web resource, best-practice guideline etc.)	Limitations and Challenges Identified by Resource	Limitations and Challenges of Resource	Key Messages / Recommendations	Additional information related to the overall scoping question
Website	Google	http://www.culturaldiversity.com.au	http://www.culturaldiversity.com.au/resources/practice-guides/palliative-care	Palliative Care	Centre for Cultural Diversity in Ageing	Yes	Not identified	Providers	Culturally sensitive	Issues around communication must be addressed by the palliative care team - not only to ensure the provision of accurate and appropriate physical care, but also to establish a meaningful relationship with care recipients and their families. Often a highly stressful time, it is essential that care recipients and their families have access to culturally appropriate emotional and spiritual support. …	Langauage barriers, communication barriers, lack of cultural awareness	This resource is a short best practises guide/summary that provides a general overview of EOL care. This resource broadly addresses culturally sensitive EOL care and provides key considerations for health practioners around death and dying.	Quick best practises web resource	As with all care services, it is always important to identify and support individual needs and preferences and not assume that all people from the same culture or religion practice the same rituals or share the same beliefs.	Resource is very general - does not specifically address cultural or linguistic or religious groups Participants broadly categorized	Key Considerations Use professional interpreting services when care plans are developed and reviewed - and whenever informed consent is required. Prior to the palliative care assessment, establish the willingness and ability of care recipients and their families to discuss issues around death and dying, including the appropriateness of such terms. Consult care recipients and their families regard…
Type of Resource (e.g. report, video, website, checklist etc.)	Search Source	Source URL	Resource URL	Title	Organization(s)	Free (Yes/No)	Targeted Cultural / Religious Group	Targeted Audience (e.g. patients, providers, carers, students, policy-makers)	Nature of Approach (e.g. culturally- specific, safe etc.)	Enablers for End-of-life Care	Barriers for End-of-life Care	Resource Details (includes description or summary)	Style (e.g. interactive web resource, best-practice guideline etc.)	Limitations and Challenges Identified by Resource	Limitations and Challenges of Resource	Key Messages / Recommendations	Additional information related to the overall scoping question
Online Manual/Guide	Google	http://www.jointcommission.org	http://www.jointcommission.org/assets/1/6/aroadmapforhospitalsfinalversion727.pdf	Advancing Effective Communication, Cultural Competence, and Patient- and Family-Centered Care - A Roadmap for Hospitals	The Joint Commission	Yes	All culturally diverse groups	Providers	Culturally sensitive and competent EOL care	(I) Address communication needs during EOL care (ii) involve patient's family in EOL decisions (iii) identify patient cultural, religious, spiritual beliefs and practises at EOL	Language barriers, communication barriers, assumptions by providers	This best practises guide/resource provides a guide for hospitals to provide culturally competent care to patients, it provides a method for hospitals to begin or improve their efforts to esnure all patients receive high quality care in a culturally sensitive manner.	Best practises guideline	Communication issues, lack of awareness about cultural differences on EOL care Cultural differences may conflict with traditional medical methods	Does not provide information on specific cultural groups or examples EOL section very broad	Chapter 4 of this manual provides information on EOL care Each patient has unique beliefs and preferences, and several cultural, religious, and spiritual considerations may arise during end-of-life care. Staff should respect the patient’s needs and approach the following issues with sensitivity: • Openly discussing death and dying • Completing advance directives • Acknowledging the end of life • …
Type of Resource (e.g. report, video, website, checklist etc.)	Search Source	Source URL	Resource URL	Title	Organization(s)	Free (Yes/No)	Targeted Cultural / Religious Group	Targeted Audience (e.g. patients, providers, carers, students, policy-makers)	Nature of Approach (e.g. culturally- specific, safe etc.)	Enablers for End-of-life Care	Barriers for End-of-life Care	Resource Details (includes description or summary)	Style (e.g. interactive web resource, best-practice guideline etc.)	Limitations and Challenges Identified by Resource	Limitations and Challenges of Resource	Key Messages / Recommendations	Additional information related to the overall scoping question
Video - Ted Talk	Google	Www.ted.com	http://www.ted.com/talks/kelli_swazey_life_that_doesn_t_end_with_death	Life That Doesn't End With Death	Ted - Kelly Swazey	Yes	Various - (those mentioned include, Indonesia)	General public	Culturally and socially sensitive	Self awareness, valuing other kinds of knowledge about life and death, understand that death is not universally experienced in the same way	N/A	This TED talk video by Kelly Swazey takes a look at the Tana Toraja culture in Indonesia where weddings and births aren't the social gatherings that knit society together. Funerals form the centre of social life. In this culture, bodies of dead relatives are cared for even years after they've passed. While it sounds strange to Western sensibilities, she says, this could actually be a truer reflec…	Ted Talk - Video	Traditional Western medical understandings view death as biological, but death is a process and meanings around end of life and death persist even after termination of biological processes.	Video is very broad and general. Aimed to bring general awareness to the social and cultural differences in death and end of life.	View of death is rooted in social and cutural worlds through which we define phenoma raound us. Death is not niversally experienced in the same way, but in this culture, death is viewed as visible and remarkable where the emphasis is on enduring relationships.
Type of Resource (e.g. report, video, website, checklist etc.)	Search Source	Source URL	Resource URL	Title	Organization(s)	Free (Yes/No)	Targeted Cultural / Religious Group	Targeted Audience (e.g. patients, providers, carers, students, policy-makers)	Nature of Approach (e.g. culturally- specific, safe etc.)	Enablers for End-of-life Care	Barriers for End-of-life Care	Resource Details (includes description or summary)	Style (e.g. interactive web resource, best-practice guideline etc.)	Limitations and Challenges Identified by Resource	Limitations and Challenges of Resource	Key Messages / Recommendations	Additional information related to the overall scoping question
Website	Google	http://www.caresearch.com.au	http://www.caresearch.com.au/caresearch/tabid/943/Default.aspx	About Palliative Care	Caresearch Palliative Care Knowledge Network	Yes	Not identified - everyone	Patients, providers, families	Culturally sensitive	Having information on EOL care means making choices may be easier, means being an equal partner in making decisions which in turn reduce fear and uncertainty, and may help regain a sense of control.	Lack of information, lack of understanding on the process, fear, uncertainty	CareSearch is an online resource designed to help those needing relevant and trustworthy information and resources about palliative care. The website has been funded by the Australian Government's Department of Health and Ageing. There are sections designed specifically for health professionals and others for patients, for carers, and for family and friends. All material in the website has been c…	Interactive web resource	Fear, misudnerstandings	Is generally a very broad resource and does not provide specific information on EOL care or cultural, religious or spiritual differences. States that EOL care can help patients when they are dying but does not specifically identify how, why or why palliative care is improtant.	Palliative care can help to improve quality of a patients' life when patients are having active treatment. It aims to support patients during the EOL process.
Type of Resource (e.g. report, video, website, checklist etc.)	Search Source	Source URL	Resource URL	Title	Organization(s)	Free (Yes/No)	Targeted Cultural / Religious Group	Targeted Audience (e.g. patients, providers, carers, students, policy-makers)	Nature of Approach (e.g. culturally- specific, safe etc.)	Enablers for End-of-life Care	Barriers for End-of-life Care	Resource Details (includes description or summary)	Style (e.g. interactive web resource, best-practice guideline etc.)	Limitations and Challenges Identified by Resource	Limitations and Challenges of Resource	Key Messages / Recommendations	Additional information related to the overall scoping question
Website (collection of multilingual brochures)	Google	http://www.palliativecare.org.au/	http://www.palliativecare.org.au/Default.aspx?tabid=2116	Multilingual resources What is palliative care? About the dying process	The Commonwealth of Australia and Palliative Care Australia	Yes	Arabic, Chiense, Croatian, Dari, Farsi, French, Greek, Italian, Japanese, Khmer, Korean, Macedonian, Maltese, Polish, Portugese, Russian, Serbian, Spanish, Traditional Chinese, Turkish, Vietnamese	Patients	Culturally specific	Improving quality of life for patients, their families and careers by providing care that addresses the many needs patients, families and careers have such as physical, incl. treatment of pain and other symptoms) emotional, social, cultural and spiritual. To help person live as well as possible. Support is offered to help family and careers manage during the patients illness and in bereavement. W…	Lack of communication and engagement between patients and health care professionals.	A brochure by the Australian Government and Pallative Care Australia printed in many languages that provides key information about EOL care and key contacts in Australia for patients.	2 page brochure	N/A	General two page brochure aimed to provide general information to patients about EOL planning and care.	Engagement between patients, families and providers is key. Communication and discussions aobut appointment a subsitute decision maker is important, care planning is important process in ensuring patient's wishes, in relation to care are met.
Type of Resource (e.g. report, video, website, checklist etc.)	Search Source	Source URL	Resource URL	Title	Organization(s)	Free (Yes/No)	Targeted Cultural / Religious Group	Targeted Audience (e.g. patients, providers, carers, students, policy-makers)	Nature of Approach (e.g. culturally- specific, safe etc.)	Enablers for End-of-life Care	Barriers for End-of-life Care	Resource Details (includes description or summary)	Style (e.g. interactive web resource, best-practice guideline etc.)	Limitations and Challenges Identified by Resource	Limitations and Challenges of Resource	Key Messages / Recommendations	Additional information related to the overall scoping question
Online Manual/Guide	Google	http://www.palliativecare.org.au	http://www.palliativecare.org.au/Portals/9/docs/publications/guidelines.pdf	Multicultural Palliative Care Guidelines	The Commonwealth of Australia and Palliative Care Australia	Yes	Arabic, Chiense, Croatian, Dari, Farsi, French, Greek, Italian, Japanese, Khmer, Korean, Macedonian, Maltese, Polish, Portugese, Russian, Serbian, Spanish, Traditional Chinese, Turkish, Vietnamese	Health care professionals, physicians, nurses	Culturally and religiously specific and safe	In working with people from other cultures, we inevitably bring with us our own attitudes and beliefs, learnt mostly in childhood. Each participant in a conversation also represents various factors to the other, in areas such as age, status, and gender and, at times disability. Questions that we may regard as ‘standard’ may offend or embarrass others. We must be sensitive in our use of words, str…	Homogenizing a group, stereotyped conclusions, language barriers, generalizations about a cultural or religious group	This best practises guideline is comprehensive and addresses general understandings of EOL care for health professionals and others working in or associated with palliative care. This is a multicultural guideline produced through a collaborative approach. In this manual, information about various religions and cultures dominant in Australia are provided. Awareness of key issue sfor migrants are e…	Best practice guideline (comprehensive)	Communication and language barriers	This brochure did not present issues of gender intersectionality or socioeconomic	Practice guidelines · Consider a family meeting. The key decision-maker may not be the same person as the primary caregiver. Be aware of family dynamics, and power relationships. · Although people with a moderate comprehension of English may appear to understand discussions, use a professional interpreter to communicate complex medical information. · Offer the family the opportunity to have a Pri…	· Be aware of possible high expectations that doctors and nurses may be expected to completely relieve all symptoms. · Do not assume that patients will have an extended family that is able to support the dying person. Seek out culturally specific community services. Where these are not available, discuss patient and family needs with local service providers. · If a referral to community services …
Type of Resource (e.g. report, video, website, checklist etc.)	Search Source	Source URL	Resource URL	Title	Organization(s)	Free (Yes/No)	Targeted Cultural / Religious Group	Targeted Audience (e.g. patients, providers, carers, students, policy-makers)	Nature of Approach (e.g. culturally- specific, safe etc.)	Enablers for End-of-life Care	Barriers for End-of-life Care	Resource Details (includes description or summary)	Style (e.g. interactive web resource, best-practice guideline etc.)	Limitations and Challenges Identified by Resource	Limitations and Challenges of Resource	Key Messages / Recommendations	Additional information related to the overall scoping question
	Google	http://www2.mariecurie.org.uk	http://www2.mariecurie.org.uk/Documents/WHO-WE-ARE/Diversity/Palliative%20care%20BAME%20report%20June%202013.pdf	Palliative Care and end of life care for Black, Asian and Minority ethnic groups in the UK Demographic profile and the current state of palliative and end of life care provision	Public Health England, King's College London, Marie Curie Cancer Care	Yes	Black, Asian and Minority Ethnic groups in the UK	Policy makers, providers	Culturally sensitive	Common suggestions for improvements include more training in cultural competency and communication skills, wider availability of translation services and advocates. Involvement with the community and recruiting people from BAME groups was also strongly encouraged. importance of cultural competency and communication skills training for healthcare professionals. Being sensitive and developing open,…	Difficulty ensuring EOL care that is accessible and appropriate	This report therefore provides an evidence-base to understand the profile of BAME populations living in the UK, and identifies their unmet needs regarding palliative and end of life care. Firstly, we describe the characteristics of BAME groups in the UK (ethnic groups by age and geographical region, religion, language and characteristics of the foreign born population). We examine to what extent …	Web manual	Making assumptions about how patients behave.	N/A	Unmet needs/disparities in access to palliative and end of life care and explanatory factors: Lower uptake compared to White/majority groups Lack of referrals, knowledge and information • Lack of referrals • Lack of knowledge of services (patients and professionals) • Lack of knowledge about what hospice care involves • Information not available in different languages/formats for those who do not…	Communication • Poor communication – Lack of sensitivity to cultural and religious issues – Lack of translation resources and advocates – Problems with using family/friends as translators – Low number of minority doctors – Scarce availability of training to help professionals – Consequences: mistreatment; unmet religious needs; uncertainty and stress for professionals End of life decisions • Less…
Type of Resource (e.g. report, video, website, checklist etc.)	Search Source	Source URL	Resource URL	Title	Organization(s)	Free (Yes/No)	Targeted Cultural / Religious Group	Targeted Audience (e.g. patients, providers, carers, students, policy-makers)	Nature of Approach (e.g. culturally- specific, safe etc.)	Enablers for End-of-life Care	Barriers for End-of-life Care	Resource Details (includes description or summary)	Style (e.g. interactive web resource, best-practice guideline etc.)	Limitations and Challenges Identified by Resource	Limitations and Challenges of Resource	Key Messages / Recommendations	Additional information related to the overall scoping question
Website	Google	http://www.growthhouse.org	http://www.growthhouse.org/stanford/elc_handbook_v181.pdf	END-OF-LIFE CARE CURRICULUM FOR MEDICAL TEACHERS	Stanford Faculty Development Center End of Life Care Curriculum for Medial Teachers, Stanford University School of Medicine	Ges	Not identified - everyone	Medical Teachers	Culturally sensitive	Avoid potentially disrespectful behavior such as examination of pupils or pain test • Silence: ‘The Pause’ - There will come a pause, at which point everyone acknowledges what has happened - There is value here in silence - People have a tendency to hurry past this moment - Slow them down: this is an important skill Help them be in this moment It will soon pass and be gone forever - Connect the b…	Assumptions about patients' culture or religion	Why a curriculum is needed Until recently, end-of-life care has been neglected in physician training. A number of studies show serious deficiencies in end-of-life care (ELC), both in the U.S. and in other countries. This has resulted in bad dying experiences for patients, their families, physicians and other health care workers. With support from the Robert Wood Johnson Foundation, the Stanford F…	Web Curriculum	Presumptious attitudes about EOL care and death	Teaching curriculum for medical teachers so not consider intersectional perspectives (gender, socioeconomic status in relation to culture and religion) Focuses mainly on medical practises, rather than broader socioecnomic and religious factors	Cultural Sensitivity Culture is a dynamic process, involving much more than ethnicity and ‘cook-book’ lists. Skills can be developed to help the clinician deal with a variety of cross-cultural issues. In general, EOL communication requires sensitivity and skill. The level of complexity increases when we consider differing backgrounds of the stakeholders. These are some of the challenges in teachi…
Type of Resource (e.g. report, video, website, checklist etc.)	Search Source	Source URL	Resource URL	Title	Organization(s)	Free (Yes/No)	Targeted Cultural / Religious Group	Targeted Audience (e.g. patients, providers, carers, students, policy-makers)	Nature of Approach (e.g. culturally- specific, safe etc.)	Enablers for End-of-life Care	Barriers for End-of-life Care	Resource Details (includes description or summary)	Style (e.g. interactive web resource, best-practice guideline etc.)	Limitations and Challenges Identified by Resource	Limitations and Challenges of Resource	Key Messages / Recommendations	Additional information related to the overall scoping question
Website	Google	http://www.mywhatever.com/	http://www.mywhatever.com/cifwriter/library/36/acc555.html	Culture and Bereavement Case Study	Access to End-of-Life Care	Yes	Hispanic	Providers	Culturally specific	NA	NA	Case studty about a Latino male with a two month history of headaches and dizziness who somatisized symptoms.	Short cae study - web based	NA	Limited information - did not address enablers for EOL care, did not address barriers - this was a case study but did not provide a debriefing section	Latinos tend to somatisize symptoms.
Type of Resource (e.g. report, video, website, checklist etc.)	Search Source	Source URL	Resource URL	Title	Organization(s)	Free (Yes/No)	Targeted Cultural / Religious Group	Targeted Audience (e.g. patients, providers, carers, students, policy-makers)	Nature of Approach (e.g. culturally- specific, safe etc.)	Enablers for End-of-life Care	Barriers for End-of-life Care	Resource Details (includes description or summary)	Style (e.g. interactive web resource, best-practice guideline etc.)	Limitations and Challenges Identified by Resource	Limitations and Challenges of Resource	Key Messages / Recommendations	Additional information related to the overall scoping question
Website	Google	http://www.mywhatever.com/	http://www.mywhatever.com/cifwriter/library/19/abcd630.html	Cultural Differences Last a Lifetime : Tailoring End-of-Life Care to A Diverse Population	Access to End-of-Life Care	Tes	Korean Americans, African Americans	Public, Providers	Culturally sensitive	Culturally derived and appropriate responses,	Stereotypes For Korean-Americans, family decision-making may be more highly valued than the individual’s expression of treatment preferences, while for African-Americans - with the notorious Tuskegee syphilis study still a fresh memory - there is a widespread mistrust of the health care system. As a result, they may be reluctant to sign any confusing legal form that they fear might sign away thei…	Short interview with a professor of UCLA's School of Public Health and Asian American Studies Centre about EOL care to diverse pppulations.	Webpage	Use of advance directives doesn't translate well across cultures.	Does not consider intersectional perspectives (gender, socioeconomic status in relation to culture and religion)	Culturally sensitive end-of-life care needs to pay attention to non-verbal communication, Kagawa-Singer said. It should recognize the alienation routinely imposed on the dying patient and his or her family by the hospital experience, the wide range of appropriate, culturally derived grief responses--even the ongoing role for the dead in the life of the community.
Type of Resource (e.g. report, video, website, checklist etc.)	Search Source	Source URL	Resource URL	Title	Organization(s)	Free (Yes/No)	Targeted Cultural / Religious Group	Targeted Audience (e.g. patients, providers, carers, students, policy-makers)	Nature of Approach (e.g. culturally- specific, safe etc.)	Enablers for End-of-life Care	Barriers for End-of-life Care	Resource Details (includes description or summary)	Style (e.g. interactive web resource, best-practice guideline etc.)	Limitations and Challenges Identified by Resource	Limitations and Challenges of Resource	Key Messages / Recommendations	Additional information related to the overall scoping question
Website	Google	http://www.mywhatever.com/	http://www.mywhatever.com/cifwriter/library/36/acc551.html	Working with interpreters	Access to End-of-Life Care	Yes	Not identified - everyone	Providers	Culturally sensitive	Interpreters are usually bi-cultural as well as bilingual; they can be a source of information about the culture, customs and world view of the client.Encourage the interpreter to inform the practitioner of any cultural differences that may lead to misunderstandings or lack of compliance with the prescribed treatment. Respect the interpreter suggestions but do not allow him/her to take over.	NA	This article provides a short list of tips for providers when workign with medical interpreters.	Webpage	NA	This resource only discusses working with interpreters but does not address any other EOL care issues.	The following are tips for using medical interpreters: Avoid using family members as interpreters. Allow extra time for your visit, consult or counseling session. Confirm the issue of confidentiality with the interpreter and reassure the client. Provide the background context to the interpreter before you start the session. Use simple language and pause between sentences to give the interpreter a…
Type of Resource (e.g. report, video, website, checklist etc.)	Search Source	Source URL	Resource URL	Title	Organization(s)	Free (Yes/No)	Targeted Cultural / Religious Group	Targeted Audience (e.g. patients, providers, carers, students, policy-makers)	Nature of Approach (e.g. culturally- specific, safe etc.)	Enablers for End-of-life Care	Barriers for End-of-life Care	Resource Details (includes description or summary)	Style (e.g. interactive web resource, best-practice guideline etc.)	Limitations and Challenges Identified by Resource	Limitations and Challenges of Resource	Key Messages / Recommendations	Additional information related to the overall scoping question
Website	Google	http://www.mywhatever.com/	http://www.mywhatever.com/cifwriter/library/36/acc552.html	Cross-Cultural Communication in Health Care	Access to End-of-Life Care	Yes	Not identified - everyone	Provders	Culturally sensitive communication	Communication, building trust, asking questions	NA	This article provides a short list of tips and important factors to be considered during cross cultural communication between providers and patients.	Webpage	NA	This resource provides a short quick reference sheet for practioners in factors to be considered in cross cultural communication between health care providers and patients.	Some important factors to be considered in cross-cultural communication between health care providers and patients: A low context health care provider (hcp) should be sure his/her instructions are understood. The response of 'yes' does not necessarily mean that the patient understands what the hcp has said-- Instead, it may mean 'I heard you.' Health care providers can ask the patient to explain …
Type of Resource (e.g. report, video, website, checklist etc.)	Search Source	Source URL	Resource URL	Title	Organization(s)	Free (Yes/No)	Targeted Cultural / Religious Group	Targeted Audience (e.g. patients, providers, carers, students, policy-makers)	Nature of Approach (e.g. culturally- specific, safe etc.)	Enablers for End-of-life Care	Barriers for End-of-life Care	Resource Details (includes description or summary)	Style (e.g. interactive web resource, best-practice guideline etc.)	Limitations and Challenges Identified by Resource	Limitations and Challenges of Resource	Key Messages / Recommendations	Additional information related to the overall scoping question
Website	Google	http://www.mywhatever.com/	http://www.mywhatever.com/cifwriter/library/36/acc553.html	Cultural Assessment in a Health Care Setting	Access to End-of-Life Care	Yes	Not identified - everyone	Providers	culturally-sensitive	Understand cultural factors that relate to the person's psychosocial environment, understand cultural elements between the patient and provider, understand cultural explanations of the individual illness through identifcation of key words or terms	NA	This checklist provides providers with a culturally sensitive assssment checklist in a healthcare setting.	Webpage	NA	This resource is very short and does not address socioeconomic or gender intersections.	ASSESSMENT ELEMENT #1: The cultural identity of the individual. how the person identifies him/herself the degree of acculturation how close is the person to the native culture or to the host culture language preferences ASSESSMENT ELEMENT #2: The cultural factors relate to the person's psychosocial environment stressors in the local environment role of religion support systems ASSESSMENT ELEMENT …
Type of Resource (e.g. report, video, website, checklist etc.)	Search Source	Source URL	Resource URL	Title	Organization(s)	Free (Yes/No)	Targeted Cultural / Religious Group	Targeted Audience (e.g. patients, providers, carers, students, policy-makers)	Nature of Approach (e.g. culturally- specific, safe etc.)	Enablers for End-of-life Care	Barriers for End-of-life Care	Resource Details (includes description or summary)	Style (e.g. interactive web resource, best-practice guideline etc.)	Limitations and Challenges Identified by Resource	Limitations and Challenges of Resource	Key Messages / Recommendations	Additional information related to the overall scoping question
Peer-reviewed research paper	Google	http://www.growthhouse.org	http://www.growthhouse.org/spirit/files/spiritual_care_consensus_report.pdf	Improving the Quality of Spiritual Care as a Dimension of Palliative Care: The Report of the Consensus Conference	JOURNAL OF PALLIATIVE MEDICINE	Yes	Spiritual	Health care professionals, physicians, nurses, social care workers & policy makers	Spiritually sensitive	(i) providers should be trained in doing a spiritual screening or history as part of their routine history and evaluation (ii) providers should be sensitive and vigiliant to recognize spiritual distress (iii) Screen and assess every patient’s spiritual symptoms, values, and beliefs and integrate them into the plan of care. (iv)All trained health care professionals should do spiritual screening an…	(i) lack of awareness by providers (ii) appropriate communication / communication issues	A Consensus Conference sponsored by the Archstone Foundation of Long Beach, California, was held February 17–18, 2009, in Pasadena, California. The Conference was based on the belief that spiritual care is a fundamental component of quality palliative care. This document and the conference recommendations it includes builds upon prior literature, the National Consensus Project Guidelines, and the…	Online peer reviewed report	Incorporation of a full interprofessional team in the out- patient setting may present challenges. There are no generally accepted guidelines or practices for spiritual care in this arena. Nevertheless, it is important to acknowledge that the existential quality of spiritual care makes quantification of outcomes a challenge. Assessing relief of suffering, forgiveness, meaning in life, and other a…	This resource does not address socioeconomic or gender intersections.	1. Spiritual care should be integral to any compassionate and patient-centered health care system model of care. 2. Spiritual care models should be based on honoring the dignity of all people and on providing compassionate care. 3. Spiritual distress or religious struggle should be treated with the same intent and urgency as treatment for pain or any other medical or social problem. 4. Spirituali…
Type of Resource (e.g. report, video, website, checklist etc.)	Search Source	Source URL	Resource URL	Title	Organization(s)	Free (Yes/No)	Targeted Cultural / Religious Group	Targeted Audience (e.g. patients, providers, carers, students, policy-makers)	Nature of Approach (e.g. culturally- specific, safe etc.)	Enablers for End-of-life Care	Barriers for End-of-life Care	Resource Details (includes description or summary)	Style (e.g. interactive web resource, best-practice guideline etc.)	Limitations and Challenges Identified by Resource	Limitations and Challenges of Resource	Key Messages / Recommendations	Additional information related to the overall scoping question
Website	Google	http://americanhospice.org/	http://americanhospice.org/learning-about-hospice/latino-families-and-hospice/	Latino Families and Hospice	American Hospice Foundation	Yes	Latino	Providers	culturally-sensitive, culturally specific	Famiy decision making, bilingual, bicultural community member who is aware of values of Latino community- such as secrecy and denial in EOL issues, as well as acknowledgement of important role of the family member in decision making This person should use wording that is sensitive (i.e., “future care” rather than “terminal care”) and should assess the family’s preferences for communication. Most …	(i) Latinos are less likely than whites to use hospices (ii) poor advance planning and complex family communications. For Latinos, there are additional complications such as lack of health insurance and language barriers with physicians and hospice staff. Apart from language and insurance coverage issues, whether or not Latino families choose hospice and how satisfied they are with hospice care, …	This article addresses EOL care issues and hospice care for Latinos. It provides an overview of key issues experienced by the Latino community in terms of their likelihood to use hospices and their need for that type of EOL care serivces. This article provides information to providers on ways to be cognizant and sensitive to cultural EOL issues for the Latino community.	Web resource about Latinos and hospices	few Latinos have had previous experience with hospice, and thus have little to no knowledge about hospice before it is needed. Of those who know about hospice, many have misconceptions that hospice is a place for poor, old people or for people with disabilities. For example, compared to white patients, Latino patients may be under-treated for cancer pain,2-4 and Latino caregivers have more depres…	Only focuses on Latinos and does not mention other groups Does not include issues of intersectionality - gender or socioeconomic status	In Latino families, control is kept within the family, and the patient is often “protected” from information and the responsibility of making decisions. Commonly, non-Latino hospice families receiving hospice care value information about what to expect in the last days, as it makes them more comfortable knowing what is going to happen and gives them time to call other relatives. In contrast, Lati…
Type of Resource (e.g. report, video, website, checklist etc.)	Search Source	Source URL	Resource URL	Title	Organization(s)	Free (Yes/No)	Targeted Cultural / Religious Group	Targeted Audience (e.g. patients, providers, carers, students, policy-makers)	Nature of Approach (e.g. culturally- specific, safe etc.)	Enablers for End-of-life Care	Barriers for End-of-life Care	Resource Details (includes description or summary)	Style (e.g. interactive web resource, best-practice guideline etc.)	Limitations and Challenges Identified by Resource	Limitations and Challenges of Resource	Key Messages / Recommendations	Additional information related to the overall scoping question
Website	Google	http://www.lienfoundation.org	http://www.lienfoundation.org/pdf/publications/Mortally%20Morbid%20Musings.pdf	On the Other Side	Lien Foundation	Yes	Chinese, Japanese, all cultural and religious groups	Providers, patients and their families, policy makers	Culturally sensitive and culturally specific	(i) understand that for many cultures, EOL care should be viewed through a holistic approach which supports not only the dying but their families by focusing on their quality of life, prioritising the treatment of the pain without neglecting the psychosocial and spiritual aspects (ii) human and compassionate approach to EOL care to families and patients by providers through the facilitation of EO…	The dying process is seldom seen or heard and many no longer know what to expect or how to behave - when confronted with death people usually feel awkward or avert the topic Fear of death	This article describes the process of dying well and all the stigma attached to it. It discusses the need to talk about death in a climate of honesty in order to normalize it.	Editorial online piece	Stigma, fear, aversion attached the death and EOL processes makes it difficult for EOL care decisions	Editorial piece, does not address intersectionality issues - gender or socioeconomic status. The piece provides very general, high level insight and advice	The palliative care team of doctors, nurses and social workers takes the sting out of death by providing the family and caregiver with viable alternatives regarding medical treatment, nursing care and emotional support. Death and EOL care should be understood as a natural process of life and should be "normalized" in conversatons - removed of fear and stigma.
Type of Resource (e.g. report, video, website, checklist etc.)	Search Source	Source URL	Resource URL	Title	Organization(s)	Free (Yes/No)	Targeted Cultural / Religious Group	Targeted Audience (e.g. patients, providers, carers, students, policy-makers)	Nature of Approach (e.g. culturally- specific, safe etc.)	Enablers for End-of-life Care	Barriers for End-of-life Care	Resource Details (includes description or summary)	Style (e.g. interactive web resource, best-practice guideline etc.)	Limitations and Challenges Identified by Resource	Limitations and Challenges of Resource	Key Messages / Recommendations	Additional information related to the overall scoping question
Website	Google	http://www.lienfoundation.org	http://www.lienfoundation.org/pdf/publications/living_with_the_end_in_mind.pdf	Living with the End in Mind A study of How to Increase the Quality of Death in Singapore	Lien Foundation	Yes	Singapore	Providers and policy makers	Culturally specific	The ultimate wish is to empower the personal wish of each individual, at the end of his or her life, to be cared for in the way they would like. They should have access to help to make informed decisions and enjoy the assurance that their wishes will be respected even as they receive professional and dignified treatment and assistance. At the policy level, this calls for responsive and effective …	Current hospices have challenges with staffing, have a waiting list and some are not easily accessible to people who use public transport and cannot easily afford taxi-rides. Another challenge to filial piety will come from the growing desire to die in place. For some people, sending their ailing family members to a nursing home and leaving instructions for them to be sent to a hospital when thei…	This study, commissioned by the Lien Foundation in Singapore, places the spotlight squarely on a subject whose importance can only expand. The project’s ultimate end in mind is to achieve greater widespread public and professional awareness, and to garner support for all relevant ways to enhance the environment for quality palliative and end-of- life care, from the home to hospice and hospital sy…	Online Report	Hospice and EOL care funding issues or lack of funding, lack of staffing to administer culturally appropriate EOL care "Sandwhich generation" - The “sandwich generation” was previously thought of as a typical working couple who must look after not only the next generation below (their children) but also the one above (their parents). With longer lifespans, more will have to look after not only th…	Does not address intersectionality issues - gender or socioeconomic inquality issues	Cultural attitudes towards death must be better understood and addressed. Hospices can be helped to become more sustainable both for inpatient and home care. More support can be given to community care facilities to enhance care in the neighbourhood, and to families to provide better end-of-life care at home. Individuals can be encouraged to readjust their outlook and priorities, and live life an…
Type of Resource (e.g. report, video, website, checklist etc.)	Search Source	Source URL	Resource URL	Title	Organization(s)	Free (Yes/No)	Targeted Cultural / Religious Group	Targeted Audience (e.g. patients, providers, carers, students, policy-makers)	Nature of Approach (e.g. culturally- specific, safe etc.)	Enablers for End-of-life Care	Barriers for End-of-life Care	Resource Details (includes description or summary)	Style (e.g. interactive web resource, best-practice guideline etc.)	Limitations and Challenges Identified by Resource	Limitations and Challenges of Resource	Key Messages / Recommendations	Additional information related to the overall scoping question
		NOT FOUND The requested URL /pdf/publications/What_Doctors_Say_About_Care_of_the_Dying_- _CHINESE.pdf was not found on this server.	http://www.lienfoundation.org/pdf/publications/What_Doctors_Say_About_Care_of_the_Dying_-%20_CHINESE.pdf		Lien Foundation
Type of Resource (e.g. report, video, website, checklist etc.)	Search Source	Source URL	Resource URL	Title	Organization(s)	Free (Yes/No)	Targeted Cultural / Religious Group	Targeted Audience (e.g. patients, providers, carers, students, policy-makers)	Nature of Approach (e.g. culturally- specific, safe etc.)	Enablers for End-of-life Care	Barriers for End-of-life Care	Resource Details (includes description or summary)	Style (e.g. interactive web resource, best-practice guideline etc.)	Limitations and Challenges Identified by Resource	Limitations and Challenges of Resource	Key Messages / Recommendations	Additional information related to the overall scoping question
Website	Google	http://www.lienfoundation.org	http://www.lienfoundation.org/pdf/publications/What_Doctors_Say_About_Care_of_the_Dying.pdf	What Doctors Say About Care of the Dying	Lien Foundation	Yes	Singapore	Policy makers, providers	culturally-sensitive, culturally specific	Patient's family, reliigous beliefs, how bad news is delivered	Difficulties with the current HC system in Singapore and financial issues that arise Another consequence of the Singapore system is that there is often no healthcare professional that a patient has a longterm, trusting relationship with; unless, paradoxically, that patient has a chronic illness which requires specialist long-term care from doctors such as paediatricians, geriatricians and rheumat…	This groundbreaking study addresses an issue of growing importance in Singapore’s aging population—medical care for the dying. It does so by providing real data from those actually delivering care to the dying, through interviews with Singaporean doctors practicing in a wide variety of situations. They discuss important issues such as what the “end of life” is and when it starts, the needs of pat…	Online Report	Financial challenges re: EOL care, communication issues Difficulties with moving from hospital care to home care Difficulties for families in affording care for chronic illness Reality between clinical practise re: consent and confidentiality - information sharing between patient and families	NA	Doctors in Singapore do not seem to have a very clear and settled notion of what constitutes the end of life as a phase. Nonetheless, they see their role as caring for their patients at the end of life even when cure is not possible. Doctors see themselves as having the responsibility for deciding when medical science is no longer going to help patients recover, responsibility for signalling when…
Type of Resource (e.g. report, video, website, checklist etc.)	Search Source	Source URL	Resource URL	Title	Organization(s)	Free (Yes/No)	Targeted Cultural / Religious Group	Targeted Audience (e.g. patients, providers, carers, students, policy-makers)	Nature of Approach (e.g. culturally- specific, safe etc.)	Enablers for End-of-life Care	Barriers for End-of-life Care	Resource Details (includes description or summary)	Style (e.g. interactive web resource, best-practice guideline etc.)	Limitations and Challenges Identified by Resource	Limitations and Challenges of Resource	Key Messages / Recommendations	Additional information related to the overall scoping question
Website	Google	http://www.lienfoundation.org	http://www.lienfoundation.org/pdf/publications/Emotional%20Will.pdf	My Emotional Will	Lien Foundation	Yes	Not identified	Patients	NA	NA	NA	A fillable "emotional will" where users fill in information about their fondest memories and thoughts before death. This is intended to be given to a loved one after death. It provides a personal message to loved ones. This is part of the EOL	Web resource - users can print it out	NA	NA	NA
Type of Resource (e.g. report, video, website, checklist etc.)	Search Source	Source URL	Resource URL	Title	Organization(s)	Free (Yes/No)	Targeted Cultural / Religious Group	Targeted Audience (e.g. patients, providers, carers, students, policy-makers)	Nature of Approach (e.g. culturally- specific, safe etc.)	Enablers for End-of-life Care	Barriers for End-of-life Care	Resource Details (includes description or summary)	Style (e.g. interactive web resource, best-practice guideline etc.)	Limitations and Challenges Identified by Resource	Limitations and Challenges of Resource	Key Messages / Recommendations	Additional information related to the overall scoping question
Website	Google	http://www.lienfoundation.org	http://www.lienfoundation.org/pdf/publications/leaving_well.pdf	Living Well - Leaving Well	Lien Foundation	Yes	Singapore	Patients, families, the general public	culturally-sensitive, culturally specific	Family support, awareness, understanding and acknoweldgement of the isseu	Fear, stigma, shame, silence attached to death and EOL care	An online magazine that discusses death, EOL care and the process of dying. This magazine is filled with personal accounts of patients and families who speak about the topic, attempting to dispel fear about death.	Online Magazine	An online magazine that discusses death, EOL care and the process of dying. This magazine is filled with personal accounts of patients and families who speak about the topic, attempting to dispel fear about death. Financial issues regarding EOL care and hospital care services during EOL	NA	Life should be celebrated before death and death is filled with silence and fears. Singapore's population is aging and death and EOL care is a topic that the nation needs to address. 80% of those survey indicated they are not open to the idea of being in a hospice. 1. Don't maintain a conspiracy of silence about death. Accep that death is a natural process of life. 2. Don't busy yourself fighting…
Type of Resource (e.g. report, video, website, checklist etc.)	Search Source	Source URL	Resource URL	Title	Organization(s)	Free (Yes/No)	Targeted Cultural / Religious Group	Targeted Audience (e.g. patients, providers, carers, students, policy-makers)	Nature of Approach (e.g. culturally- specific, safe etc.)	Enablers for End-of-life Care	Barriers for End-of-life Care	Resource Details (includes description or summary)	Style (e.g. interactive web resource, best-practice guideline etc.)	Limitations and Challenges Identified by Resource	Limitations and Challenges of Resource	Key Messages / Recommendations	Additional information related to the overall scoping question
Website	Google	http://www.lienfoundation.org	http://www.lienfoundation.org/pdf/publications/happy_coffins.pdf	Happy Coffins	Lien Foundation	Yes	Singapore	Patients	Awareness	NA	NA	The Happy Coffins initiative overturns the stigma of death and turns the coffin from a symbol of fear, dread and grief, into a positive and life-affirming expression of art. It is part of the Lien Foundation’s Life Before Death campaign that advocates better care for the dying. It also seeks to create die-logues about death and dying for greater awareness on end-of-life matters. The campaign webs…	Web Resource	NA	This resource does not address EOL issues, intsead it attempts to dispel the stigma around death and dying through a creative medium.	Instead of a symbol of fear and grief, coffins can be viewed positively - celebrating the person's life.
Type of Resource (e.g. report, video, website, checklist etc.)	Search Source	Source URL	Resource URL	Title	Organization(s)	Free (Yes/No)	Targeted Cultural / Religious Group	Targeted Audience (e.g. patients, providers, carers, students, policy-makers)	Nature of Approach (e.g. culturally- specific, safe etc.)	Enablers for End-of-life Care	Barriers for End-of-life Care	Resource Details (includes description or summary)	Style (e.g. interactive web resource, best-practice guideline etc.)	Limitations and Challenges Identified by Resource	Limitations and Challenges of Resource	Key Messages / Recommendations	Additional information related to the overall scoping question
Website	Google	http://www.lienfoundation.org	http://www.lienfoundation.org/pdf/publications/diary_of_a_caregiver.pdf	Life Before Death	Lien Foundation	Yes	Singapore	Patients, provders, carers, public	Culturally specific	Openly talking about dying and death offers opportunities to come to terms with the finiteness of life. Acknowledge feelings, concerns and anxieties instead of dismissing them Keeping the environment constant for patients	Conspiracy of silence about terminal illness, death, EOL care. Stigma attached to dealing with death and EOL care. Initiating a conversation about death and dying and our need to protect the loved one from harm and sorrow, our own fears and socio cultural beliefs, attitudes and taboos.	This online booklet aims to lighten carers load by sharing the journey of a career, who wrote a blog about her feelings as she cared for her father during his last days in 2006-2007. This is to hopefully offer valuable insight to all.	Web Resource	Each person faces death in a unique and personal way, but they all need help. Carers often are haunted by feeligns of doubt or struggle with their feelings.	It is based on a blog/diary, therefore, it provides one outlook - a carer's perspective on death and EOL care	Caring for terminally ill can be a difficult and complex task. The emotional needs of the cargiver can take a backseat. It is important for careers to address and acknowledge their feelings and have time for themselves to recollect their thoughts and recharge. Friends and relatives helping can also alleviate stress for caregivers. Some measures that can be taken at the EOL are: respect the needs …
Type of Resource (e.g. report, video, website, checklist etc.)	Search Source	Source URL	Resource URL	Title	Organization(s)	Free (Yes/No)	Targeted Cultural / Religious Group	Targeted Audience (e.g. patients, providers, carers, students, policy-makers)	Nature of Approach (e.g. culturally- specific, safe etc.)	Enablers for End-of-life Care	Barriers for End-of-life Care	Resource Details (includes description or summary)	Style (e.g. interactive web resource, best-practice guideline etc.)	Limitations and Challenges Identified by Resource	Limitations and Challenges of Resource	Key Messages / Recommendations	Additional information related to the overall scoping question
Video	Google	www.youtube.com	https://www.youtube.com/watch?v=9JG3qxqP1B4	Living Well With Cancer - A Chinese Canadian Perspective	Canadian Breast Cancer Foundation through a research project of Dr. Thomas	Yes	Chinese-Canadians	Families, patients, providers, careers	culturally-sensitive, culturally specific	Support of the family, community resources, increased awareness and understanding about issues relating to cancer and illnesses, interpreters, family members, counselling, responding effectively to having cancer by understanding the facts about cancer, understanding what your resources are, who can support you and be active by taking advantage of resources, talking with doctor, acknowledgement	Fear, stigma, shame, burdensome for the family, stress, lack of knowledge, lack of understanding, lack of communication, lanaguage barriers	Video interviews with Chinese-Canadian women with breast cancer who recall their experiences living with cancer and their journey to healing. They share their experiences of feeling fear, shame and feeling like a burden to their families. The ways in which Chinese and Canadians view cancer and illness is different - Chinese culture is more conservative. Social dynamics in Chinese culture is also …	Youtube Video	Fear, shame, stigma, lack of awareness, gossip	Does not address intersectionality issues - gender or socioeconomic inquality issues	It is important to be aware of your health and acknowledge issues with your own health. It is important for those who experience cancer to reach out and seek support - famiily, extended health, sick time, and not feel fear, shame or stigma. There are resources available. Professional providers should not only focus on the patients but also on the family members - this will help comfort the patien…
